# Supplementary material for: A systematic review of the effectiveness of self-symptoms monitoring with Patient Reported Outcome Measures in rheumatic disease patients
Source: PLoS One. 2025 Dec 30;20(12):e0338935. doi: 10.1371/journal.pone.0338935 (PMC12753051; doi:10.1371/journal.pone.0338935)
Supplement: S4 Table — (XLSX) [file pone.0338935.s004.xlsx]

## Sheet: List of studies from search
										Exclude if validation of PROMs, PROMs being used to evaluate another intervention (treatment, follow-up strategy), if comparing diff PROM modalities (PROM A vs PROM B)	Exclude: non-English article	Exclude if population not rheumatic disease	Exclude: children		Exclude: full-text unavailable/abstract-only publications			Legend:		❌	exclude
Record No.	Author(s)	Year	Title	Journal	Volume	Page	Type of Database	Abstract	Criteria 1: English article	Criteria 2: Research objective /aims: Evaluating effectiveness of PROMs use	Criteria 3: Study design (RCT/case series/case report/case control/cohort)	Criteria 4: Study population is rheumatic disease	Criteria 5: Study population is adults	Criteria 6: PROMs was used as the intervention to compare against no PROMs usage (control)	Criteria 7: Full-text is available	Criteria 8: Results have been published		Full-text review	Included Studies					✓	include
16546	K. Janssens and F. Verstreken	2021		Hand Surgery and Rehabilitation	40	6	Embase_31Oct2023	Proximal interphalangeal (PIP) joint osteoarthritis can be a disabling condition, for which surgical treatment is indicated when conservative treatment fails. Joint arthroplasty has the advantage of preserving mobility compared to arthrodesis, but comes with a higher complication rate. The aim of this study is to report the early results of the MatOrtho PIP replacement, a newer generation resurfa…		❌
37634	C. Duarte, A. Barcelos, J. Lagoas Gomes, J. Stepanous, J. Wilburn, A. Heaney and S. P. McKenna	2018	​ Cultural adaptation of the Rheumatoid Arthritis Quality of Life (RAQoL) for Portugal	Acta Reumatol Port	43	2	Pubmed_31Oct	BACKGROUND: Rheumatoid Arthritis (RA) is a chronic inflammatory disease that has a major impact on patients´ quality of life. The Rheumatoid Arthritis Quality of Life (RAQoL) questionnaire is a patient-reported outcome measure, specific to RA. The aim of this study was to translate and perform the cross-cultural adaptation of the RAQoL into Portuguese. MATERIAL AND METHODS: The dual panel methodo…		❌
1115	U. Kiltz, D. Kiefer and A. Boonen	2020	(Health-Related) Quality of Life as an Outcome in Studies of Axial Spondyloarthritis	Rheumatic Disease Clinics of North America	46	2	Embase_31Oct2023	The most prevalent health concerns in patients with axial spondyloarthritis (axSpA) include spinal stiffness, spinal pain, mobility limitations, fatigue, and disturbed sleep. Many patients experience impairments related to extraspinal disease, extra-articular disease, or drug side effects. To capture overall life impact, self-reported measurement instruments assessing health-related quality of li…		❌	Literature review
27530	M. Richardson, J. Curtis, M. Evangelista, Y. Levine and D. Chernoff	2022	/ #676 VAGUS NERVE STIMULATION TO TREAT RHEUMATOID ARTHRITIS: RATIONALE, OBJECTIVES AND DESIGN OF THE RESET-RA STUDY: TRACK 3: VAGUS NERVE STIMULATION / TOOLS TO INFORM PATIENT CARE	Neuromodulation	25	7	Embase_31Oct2023	Introduction: The inflammatory reflex is a centrally integrated physiological mechanism in which signaling through the vagus nerve regulates cytokine production and peripheral inflammation1. Results from a previously reported first-in-human study showed that vagus nerve stimulation (VNS), using a neuromodulation device platform comprising a novel, miniaturized, integrated neurostimulator, improve…		❌
1733	J. de Jongh, N. J. F. Verweij, M. Yaqub, C. J. van Denderen, I. E. van der Horst-Bruinsma, J. C. J. Bot, B. J. H. Boden, R. Hemke, F. F. Smithuis, W. F. Lems, A. A. Lammertsma, A. E. Voskuyl, M. Boers, G. J. C. Zwezerijnen and C. J. van der Laken	2023	[18F]Fluoride PET provides distinct information on disease activity in ankylosing spondylitis as compared to MRI and conventional radiography	European Journal of Nuclear Medicine and Molecular Imaging	50	5	Embase_31Oct2023	Purpose: To relate [18F]fluoride uptake on PET with abnormalities on magnetic resonance imaging (MRI) and conventional radiography (CR) in ankylosing spondylitis (AS) patients. Methods: Ten clinically active AS patients (female 6/10, age 38 ± 11 years) were included, and both spine and SI-joints were examined. PET scans were dichotomously scored for enhanced [18F]fluoride uptake, MRI scans were s…		❌
37646	M. Mäder, F. Beyer, C. Lützner and J. Lützner	2021	[Are the results of total knee arthroplasty after high tibial osteotomy worse?]	Orthopade	50	12	Pubmed_31Oct	BACKGROUND: In some cases, total knee arthroplasty (TKA) following high tibial osteotomy (HTO) is necessary. HTO can adversely affect anatomy and alignment resulting in more complicated and challenging TKA surgery. The aim of this study was to investigate whether patients having undergone HTO benefit from TKA to the same extent as patients with primary osteoarthritis of the knee. METHODS: A total…	❌
37564	T. Hügle and A. Dumusc	2019	[Arthritis 4.0 : The digital cycle has begun]	Rev Med Suisse	15	641	Pubmed_31Oct	Current digital solutions in rheumatology support patients in terms of information and communication. E-diagnosis and symptom checker potentially reduce the delay of diagnosis. Patient reported outcome is increasingly used to monitor disease activity. In future, motion tracker and other types of sensors e.g. in smartphones might provide further information in order to predict disease flares. Arti…	❌
38103	H. M. Lorenz	2010	[Biomarkers collections: the future or a waste of resources?]	Z Rheumatol	69	10	Pubmed_31Oct	Disease biomarkers would aim at a more specific definition of diagnosis or subtype of a certain disease, as well as prognosis definition, including efficacy and side effects of certain therapeutics. Biomarkers could lead to a prognostically optimized definition of remission in the individual patient and thus to a more objective definition of therapeutic efficacy. Is this possible and does it make…	❌
29692	S. Vedovato and V. Zanardo	2010	[Chorioamnionitis and inflammatory disease in the premature newborn infant]	Minerva pediatrica	62	3 Suppl 1	Embase_31Oct2023	Preterm births occurs in 6-12% of all pregnancies, accounts for 75% of neonatal death and causes significant neonatal morbidity. A large number of preterm birth is associated with infection (30%), because of the release of many cytokines. In fact acute chorioamnionitis represents the inflammatory response to extracellular microorganisms that gain access to the gestational sac. Clinical signs of i…	❌
39587	K. G. A. Hermann and T. Diekhoff	2023	[Computed tomography versus magnetic resonance imaging : Pros and cons in axial spondyloarthritis]	Z Rheumatol	82	8	Pubmed_31Oct	The diagnosis of axial spondyloarthritis depends on direct visualization of the sacroiliitis in addition to clinical assessment and determination of the histocompatibility antigen HLA-B27. While the value of conventional radiographic images has meanwhile been described in many studies as insufficient to diagnose the disease at an early stage, magnetic resonance imaging and also computed tomograph…	❌
29872	Y. R. Huang, Y. L. Jin, N. Li, L. D. Lei, F. Yu, Y. B. Li, L. Tao, Q. Zhang and C. Q. Guo	2014	[Effects of acupotomy, electroacupuncture or round-sharp acupuncture needle interventions on expression of Bcl-2, Bax, Caspase-3 proteins of rectus femoris in rabbits with knee ostarthritis]	Zhen ci yan jiu = Acupuncture research / [Zhongguo yi xue ke xue yuan Yi xue qing bao yan jiu suo bian ji]	39	2	Embase_31Oct2023	To observe the effect of acupotomy, electroacupuncture (EA) or round-sharp acupuncture needle intervention on the expression of Bcl-2,Bax and Caspase-3 proteins in the rectus femoris in rabbits with knee ostarthritis (KOA), so as to explore their mechanisms underlying improvement of braking-induced joint damage from the cellular apoptosis. Forty-five New Zealand rabbits were equally and randomize…	❌
37333	F. Beller and W. Theiss	1994	[Estrogens and cardiovascular diseases: should current guidelines be changed?]	Zentralbl Gynakol	116	8	Pubmed_31Oct	Survey about oral contraceptives and postmenopausal hormonal replacement therapy and the effects on coagulation system. The question to withdraw oral contraceptives 4 weeks before a gynecological operation cannot be answered sufficiently. The pros and cons have been discussed. Thromboembolic disorders in the history of a patient are contraindications for oral contraceptives. It can be anticipated…	❌
1803	E. Miró, F. N. Diener, M. P. Martínez, A. I. Sánchez and M. C. Valenza	2012	[Fibromyalgia in men and women: comparison of the main clinical symptoms]	Psicothema	24	1	Embase_31Oct2023	The prevalence of fibromyalgia (FM) in males is much lower than in women. Thus, current knowledge about the syndrome has been developed from research with women. The aim of the present study is to analyze whether FM manifestations differ as a function of sex. Two clinical groups with FM (21 males and 21 women) and a control group of healthy men (n= 21) participated in the study. Several aspects o…	❌
34898	M. F. Kahn	2001	[Fibromyalgia: the pros for a cease-fire between supporters of the psychosomatic-social and those of the all biochemical aspects]	Rev Med Interne	22	9	Pubmed_31Oct		❌
37508	T. Kostuj, M. Preis, M. Walther, E. Aghayev, F. Krummenauer and C. Röder	2014	[German Total Ankle Replacement Register of the German Foot and Ankle Society (D. A. F.) - presentation of design and reliability of the data as well as first results]	Z Orthop Unfall	152	5	Pubmed_31Oct	INTRODUCTION: Even though arthroplasty of the ankle joint is considered to be an established procedure, only about 1,300 endoprostheses are implanted in Germany annually. Arthrodeses of the ankle joint are performed almost three times more often. This may be due to the availability of the procedure - more than twice as many providers perform arthrodesis - as well as the postulated high frequency …	❌
38089	U. Kiltz, J. Winter, M. Schirmer, U. Weber, L. Hammel, X. Baraliakos and J. Braun	2016	[German translation and cross-cultural adaptation of the ASAS health index : An ICF-based instrument for documentation of functional ability in patients with ankylosing spondylitis]	Z Rheumatol	75	10	Pubmed_31Oct	Documentation of the severity of the disease in patients with spondyloarthritis (SpA) can represent a clinical challenge, especially as the course of SpA can be very different. Patients with SpA often complain of symptoms, such as pain, fatigue and stiffness as well as limitations in mental functions and social participation. This wide range of functional impairments could so far only be insuffic…	❌
38758	G. F. Ferraccioli	2001	[Hematopoietic stem cell transplantation in autoimmune diseases. Pros and cons]	Reumatismo	53	1	Pubmed_31Oct	New therapeutics have clearly advanced our chances of inducing remission in several aggressive autoimmune diseases like rheumatoid arthritis (RA) or systemic lupus erythematosus (SLE). Despite this, subgroups of patients with RA or SLE or of other diseases like systemic sclerosis (SSc) or multiple sclerosis (MS) still present a poor response to conventional drugs. In this kind of patients, haemat…	❌
37852	U. Huynh-Do	2006	[In Medea's gardens--two tales of colchicine]	Ther Umsch	63	12	Pubmed_31Oct	Colchicine is a highly active alkaloid used in the treatment of acute inflammatory syndromes such as Mediterranean fever, M. Behçet or gouty arthritis. The two cases we present here illustrate exemplarily the pros and contras of colchicine therapy. In the first case, colchicine was successfully given for recurrent febrile attacks due to acute rheumatic fever. The second patient unfortunately had …	❌
37911	U. Kiltz, I. Spiller, J. Sieper and J. Braun	2020	[Is it possible to delegate medical services to qualified nurses specialized in rheumatology when evaluating patients with suspicion of ankylosing spondylitis?-Results of the PredAS study]	Z Rheumatol	79	8	Pubmed_31Oct	BACKGROUND: The often slow onset of ankylosing spondylitis (AS), the initially partially unspecific symptoms (back pain) and the scarcity of resources in rheumatological care are important factors leading to delayed diagnosis and treatment of these mostly young patients in Germany. Qualified nurses specialized in rheumatology might improve quality of care by providing medical services delegated b…	❌
38399	S. Wilm, V. Leve and S. Santos	2014	[Is it quality of life that patients really want? Assessment from a general practitioner's perspective]	Z Evid Fortbild Qual Gesundhwes	108	2-3	Pubmed_31Oct	The multidimensional, complex construct of 'quality of life' as a patient-reported outcome is used in medicine as a measurable indicator of health and illness. But do we know what we do when we measure 'quality of life'? Can we grasp how the patient with his individual concept of disease really feels when we use instruments that were designed, administered and analysed by professionals? Do we kno…	❌
39574	C. Löffler, M. Rudwaleit, H. J. Lakomek, C. Stammann and B. Hellmich	2023	[Patient-reported outcomes in German vasculitis patients-Data from the KOBRA quality project]	Z Rheumatol			Pubmed_31Oct	BACKGROUND/OBJECTIVES: Current data on the care of patients with vasculitis in Germany are scarce. Patient-reported outcome (PRO) questionnaires can capture aspects of the disease that escape conventional scores for disease activity, remission, and damage. For this reason, the Association of Rheumatological Acute Care Clinics (VRA) initiated a data analysis as part of the KOBRA quality project, t…	❌
38965	D. Botturi and S. Rodella	2014	[Patient-reported outcomes: definition and measurement]	Recenti Prog Med	105	6	Pubmed_31Oct	The concept of "patient-reported outcomes" have been proposed by the Food and Drug Administration in the year 2000, in order to describe one of the different and potential sources of information on the drug's safety and effectiveness. It represents an "umbrella" term, which covers a multiplicity of meanings and primarily identifies a conceptual approach and a methodology specifically oriented to …	❌
37434	L. Franken, F. Thielemann, A. Postler, S. Blum, A. Hartmann, K. P. Günther and J. Goronzy	2018	[Periacetabular osteotomy-what influence does age have on patient-relevant results? : A prospective 5‑year investigation]	Orthopade	47	3	Pubmed_31Oct	INTRODUCTION: Periacetabular osteotomy (PAO) is an effective procedure in treatment of symptomatic hip dysplasia. To achieve a good outcome a strict patient selection has to be applied. The aim of this study was to evaluate the influence of patient age at surgery on clinical outcome. METHODS: In a prospective study 86 patients (106 hips) underwent clinical and radiographic follow-up at a mean tim…	❌
39694	P. Pflüger, C. Schlickewei, A. Barg and V. Valderrabano	2022	[Postprimary early elective total arthroplasty in severe ankle fractures]	Unfallchirurgie (Heidelb)	125	12	Pubmed_31Oct	Treatment of the ankle joint with total ankle arthroplasty (TAA) is an established and safe surgical treatment for osteoarthritis of the ankle. Modern implants have low revision rates and are superior to ankle arthrodesis in terms of patient-reported outcomes. The importance of primary TAA treatment of ankle fractures is unclear. There are currently no studies in the literature on this topic. In …	❌
34598	H. Devilliers, N. Vernier, G. Muller, A. Turcu, M. Samson, P. Bielefeld and J. F. Besancenot	2018	[Quality of life measures in SLE: An update]	Rev Med Interne	39	2	Pubmed_31Oct	Systemic lupus erythematosus (SLE) is a chronic disease that considerably hampers patient's daily living. Qualitative studies with patients' interviews have been conducted to describe the experiences and perspectives of adults living with SLE. Among existing generic and disease-specific quality of life (QOL) questionnaires, none succeeded to exhaustively measure patient's preoccupations. However,…	❌
16715	F. D. Naal, F. M. Impellizzeri, M. Wasmer, A. F. Mannion and M. Leunig	2010	[Schulthess Hip Score (5 items) for assessing disability in patients undergoing total hip arthroplasty. Development and validation]	Der Orthopäde	39	9	Embase_31Oct2023	We developed and validated a five-item self-report questionnaire for assessing disability as defined by the International Classification of Functioning, Disability, and Health conceptual model in patients with hip osteoarthritis (OA). The psychometric properties of the new score (Schulthess hip score, SHS) were examined in 105 consecutive patients (mean age 63 years; 48 women) undergoing total hi…	❌
37151	P. Lanciani	1985	[Synthetic antimalarials in the therapy of rheumatoid arthritis: adverse effects and advantages]	Minerva Med	76	38	Pubmed_31Oct	The drugs used in the treatment of rheumatoid arthritis are divided into two classes: a "first aid" and a "back up" group. The synthetic antimalarial drugs examined belong to the second group. Table 1 assesses the pros and cons of such treatment and clearly indicates the prevalence of its advantages.	❌
38798	A. Jester, A. Harth, G. Wind and G. Germann	2003	[The "Shoulder, Arms and Hand Disability Questionnaire" as a scale for identification of the diagnosis-specific activity profile]	Unfallchirurg	106	10	Pubmed_31Oct	Functional disabilities of the upper extremities have a considerable social and economic impact so that interest was aroused in developing a valid and reliable instrument suitable for international use. The Disabilities of the Arm, Shoulder, and Hand questionnaire is a self-report measure recording functional limitations in the upper extremity. A German version is now available in German-speaking…	❌
38195	T. Kostuj, M. Preis, M. Walther and E. Aghayev	2023	[The German Association for Foot and Ankle (D.A.F.) registry on treatment of end-stage total ankle arthritis-what is its clinical impact?]	Orthopadie (Heidelb)	52	6	Pubmed_31Oct	Initially established as a voluntary prosthesis register for total ankle replacement, the registry now enables analysis of revisions, complications, and clinical and functional outcomes-including patient-reported outcome measures-based on a period spanning more than 10 years. To allow analyses of the outcomes of ankle arthrodesis and supramalleolar osteotomies for treatment of end-stage arthritis…	❌
38819	W. Ullrich, U. Holz and C. Krier	1994	[Total hip endoprostheses--characteristic aspects from the anesthesiologic viewpoint]	Anasthesiol Intensivmed Notfallmed Schmerzther	29	7	Pubmed_31Oct	Total hip replacement is a frequently practised operation. Depending on age, circumstances and individual assessment, cemented, non-cemented and hybrid forms are used. Apart from general risks, such as vascular and/or neural injuries, thrombosis and infections, there are specific risks, depending on the surgical technique. If cemented systems are used, the anesthesiologist must be on the alert in…	❌
39875	D. Gutiérrez-Zúñiga, A. Mejía-Grueso, N. Olmos-Muskus, F. Valbuena-Bernal and M. Largacha-Ponce de León	2021	[Translation, validation and cultural adaptation of the SANE (Single Assessment Numeric Evaluation) in patients with shoulder pathology]	Acta Ortop Mex	35	4	Pubmed_31Oct	INTRODUCTION: The Single Assessment Numeric Evaluation (SANE) score is a brief method of evaluating patients' perception of the shoulder joint and has proven high correlation with other outcome measures that are more lengthy and time-consuming in daily practice. The SANE score to date has not been validated in Spanish. OBJECTIVE: To translate, adapt, and validate the SANE score in Spanish. MATERI…	❌
39849	M. Häner and W. Petersen	2023	[Treatment of acute injury of the anterior cruciate ligament : Always only reconstruction?]	Unfallchirurgie (Heidelb)			Pubmed_31Oct	The aim of treatment of a ruptured anterior cruciate ligament (ACL) is the return of the patient to an acceptable level of activity without giving way phenomena as well as adequate treatment of prognostically relevant concomitant lesions. The treatment of acute ACL ruptures can be either early reconstruction or a primary physiotherapy with optional later reconstruction. Which path is taken depend…	❌
1843	P. Oliveira and M. E. Costa	2012	[Validity and reliability of the Portuguese version of the Pain Coping Inventory]	Acta reumatológica portuguesa	37	2	Embase_31Oct2023	To analyze the validity and reliability of the Portuguese version of the Pain Coping Inventory (PCI) in order to perform a cultural adaptation to permit its use in Portuguese population of non-oncological chronic pain patients. The PCI was translated to Portuguese and then again to English; moreover a spoken reflection was made. 180 participants with clinical diagnosis associated to chronic pain …	❌
30825	N. Marsh, E. Larsen, B. Hewer, E. Monteagle, R. S. Ware, J. Schults and C. M. Rickard	2021	‘How many audits do you really need?’: Learnings from 5-years of peripheral intravenous catheter audits	Infection, Disease and Health	26	3	Embase_31Oct2023	Background: Peripheral intravenous catheters (PIVCs) are medical devices used to administer intravenous therapy but can be complicated by soft tissue or bloodstream infection. Monitoring PIVC safety and quality through clinical auditing supports quality infection prevention however is labour intensive. We sought to determine the optimal patient ‘number’ for clinical audits to inform evidence-base…		❌
819	D. Ragouzeos, J. Gandrup, B. Berrean, J. Li, M. Murphy, L. Trupin, J. Yazdany and G. Schmajuk	2019	“Am I OK?” using human centered design to empower rheumatoid arthritis patients through patient reported outcomes	Patient Education and Counseling	102	3	Embase_31Oct2023	Objective: Use of patient reported outcomes (PROs) in the routine care of rheumatoid arthritis (RA) has been shown to improve health outcomes, However, integration of PROs into the clinical visit is inconsistent. We aimed to develop a “dashboard” for RA patients to display relevant PRO measures for discussion during a routine RA clinical visit. Methods: Patients (N = 45) and providers (N = 12) we…		??
28908	S. J. Bartlett, V. P. Bykerk, O. Schieir, M. F. Valois, J. E. Pope, G. Boire, C. Hitchon, G. Hazlewood, L. Bessette, E. Keystone, C. Thorne, D. Tin, C. O. Bingham, M. Baron, I. Colmegna, S. Fallavollita, D. Haaland, B. Haraoui, S. Jamal, R. Joshi, B. Nair, P. Panopoulos, L. Rubin, E. Villeneuve and M. Zummer	2023	“From Where I Stand”: using multiple anchors yields different benchmarks for meaningful improvement and worsening in the rheumatoid arthritis flare questionnaire (RA-FQ)	Quality of Life Research	32	5	Embase_31Oct2023	Purpose: The Rheumatoid Arthritis Flare Questionnaire (RA-FQ) is a patient-reported measure of disease activity in RA. We estimated minimal and meaningful change from the perspective of RA patients, physicians, and using a disease activity index. Methods: Data were from 3- to 6-month visits of adults with early RA enrolled in the Canadian Early Arthritis Cohort. Participants completed the RA-FQ, …		❌
27815	E. C. Bell, P. O'Halloran, M. F. Pazzinatto, J. A. Wallis, K. M. Crossley, J. L. Kemp, Z. Perraton and C. J. Barton	2023	“I Feel More Confident”: A Mixed-Methods Evaluation Of The Influence Of Good Life With Osteoarthritis Denmark (Gla:D®) On Physical Activity Participation, Capability, Barriers And Facilitators In People With Knee Osteoarthritis	Osteoarthritis and Cartilage	31		Embase_31Oct2023	Purpose: To investigate the influence of Good Life with osteoArthritis Denmark (GLA:D®) on physical activity participation, capability, barriers and facilitators in people with knee osteoarthritis. Methods: We conducted a mixed-methods including semi-structured interviews and patient-reported outcomes. Forty-four participants with knee osteoarthritis who participated in GLAD® completed quantitati…		❌
28745	S. Bartlett, A. Sirois, N. Chiarlitti, M. Inceer, M. Jones and C. Bingham	2017	“I just want my life back”: Physical function and fatigue are critical targets for improving participation and HRQL in rheumatoid arthritis	Journal of Rheumatology	44	6	Embase_31Oct2023	Objectives: The primary goal of treatment for rheumatoid arthritis (RA) is to maximize health-related quality of life (HRQL) through symptom and damage control, and normalize function and participation in social and life activities. Although fatigue is recognized as one of the most debilitating symptoms of RA, little is known about how fatigue impacts participation. We hypothesized that fatigue, …		❌
28772	A. Sirois, N. Chiarlitti, M. Jones, C. O. Bingham and S. J. Bartlett	2017	“I just want my life back”: Reducing fatigue and improving function are critical targets for improving participation and HRQL in rheumatoid arthritis	Quality of Life Research	26	1	Embase_31Oct2023	Aims: The primary goals of treatment for rheumatoid arthritis (RA) are to maximize HRQL through symptom control, and to restore function and participation in social and life activities. Although fatigue is recognized as one of the most debilitating symptoms of RA, little is known about how fatigue impacts participation. We hypothesized that fatigue, along with pain, mood, disease activity, and di…		❌
30631	J. L. Schneider, A. J. Firemark, D. Papajorgji-Taylor, K. R. Reese, L. A. Thorsness, M. D. Sullivan, L. L. DeBar, D. H. Smith and J. L. Kuntz	2023	“I really had somebody in my corner.” Patient experiences with a pharmacist-led opioid tapering program	Journal of the American Pharmacists Association	63	1	Embase_31Oct2023	Background: Opioid tapering has been identified as an effective strategy to prevent the dangers associated with long-term opioid therapy for patients with chronic pain. However, many patients are resistant to tapering, and conversations about tapering can be challenging for health care providers. Pharmacists can play a role in supporting both providers and patients with the process of opioid tape…		❌
18126	Suseem, E. James and M. George	2016	“Outcomes research in rheumatoid arthritis” - Ushering in a new era	International Journal of Pharmaceutical Sciences Review and Research	38	1	Embase_31Oct2023	Rheumatoid arthritis is an autoimmune disorder which mainly affects the joints. Patients with rheumatoid arthritis suffer from joint pain, immobility, fatigue, functional disability, etc. Patient reported outcomes (PROs) in rheumatoid arthritis can generate useful information which can determine the further course of the disease and can also be used in assessment of therapy. Clinician reported ou…		❌	Relevant review						❌, citation search can be conducted
188	K. Newell, J. Chitty and F. M. Henson	2018	“Patient reported outcomes” following experimental surgery—using telemetry to assess movement in experimental ovine models	Journal of Orthopaedic Research	36	5	Embase_31Oct2023	Many potential treatments for orthopedic disease fail at the animal to human translational hurdle. One reason for this failure is that the majority of pre-clinical outcome measurements emphasize structural changes, such as gross morphology and histology, and do not address pain or its alleviation, which is a key component of treatment success in man. With increasing emphasis on “patient reported …		❌
1759	P. Tapping, A. Rashid, W. Thomson, D. Ghio, L. Cordingley, R. Calam, P. Jimmieson and A. Chieng	2015	“This feeling!”: Can a new IPAD app help children with juvenile idiopathic arthritis communicate their pain experiences? feasibility, usability and acceptability	Annals of the Rheumatic Diseases	74		Embase_31Oct2023	Background: Pain is the most common symptom of Juvenile Idiopathic Arthritis (JIA), and it is known to cause significant distress for young people. Despite advances in treatment, pain is often still poorly managed. Multidimensional approaches are needed to help children with JIA communicate better about their pain experiences with healthcare professionals and parents. A new interactive iPad appli…		❌			❌
34168	E. Mosor, P. Studenic, A. Alunno, I. Padjen, W. Olsder, S. Ramiro, I. Bini, N. Caeyers, L. Gossec, M. Kouloumas, E. Nikiphorou, S. Stones, T. Wilhelmer and T. Stamm	2019	“when you read this, you really feel old!” perspectives of young people with inflammatory arthritis on patient reported outcome measures from a european qualitative study	Arthritis and Rheumatology	71		Embase_31Oct2023	Background/Purpose : Although patient-reported outcome measures (PROMs) are extensively used in clinical practice and research, it is unclear whether the most commonly used instruments adequately cover the perspective of young people with chronic inflammatory arthritis. This study was undertaken to investigate whether the aspects important to young people with inflammatory arthritis are sufficien…		❌
27793	E. Solsrud, A. Conrad, R. Westermann, T. Brown and A. Pearlman	2021	073 Evaluation of Hip Pathology in Men Presenting with Chronic Scrotal Content Pain	Journal of Sexual Medicine	18	3	Embase_31Oct2023	Introduction: Chronic scrotal content pain (CSCP) is a common presenting complaint with, too commonly, an unidentified etiology and unclear management plan. CSCP is defined as testicular pain persisting for at least 3 months. Treatment algorithms emphasize the importance of assessing and treating those with a concomitant fat-containing inguinal hernia, varicocele, hydrocele, epididymal cyst, hip …		❌
16566	J. Nace, Z. Chen, S. S. Bains, M. E. Kahan, G. A. Gilson, M. A. Mont and R. E. Delanois	2023	1.5-Stage Versus 2-Stage Exchange Total Hip Arthroplasty for Chronic Periprosthetic Joint Infections: A Comparison of Survivorships, Reinfections, and Patient-Reported Outcomes	Journal of Arthroplasty	38	7	Embase_31Oct2023	Background: Management of periprosthetic joint infection after total hip arthroplasty (THA) has traditionally consisted of a 2-stage approach. However, 1.5-stage exchange has garnered recent interest. We compared 1.5-stage to 2-stage exchange recipients. Specifically, we assessed (1) infection-free survivorship and risk factors for reinfection; (2) 2-year surgical/medical outcomes (eg, reoperatio…		❌
29531	R. A. Levy, T. Gonzalez-Rivera, M. Khamashta, N. L. Fox, A. Jones-Leone, B. Rubin, S. W. Burriss, K. Gairy, A. V. Maurik and D. A. Roth	2021	10 Years of belimumab experience: What have we learnt?	Lupus	30	11	Embase_31Oct2023	Systemic lupus erythematosus (SLE) is a chronic autoimmune inflammatory disease affecting both adults and children. Belimumab is the only biologic approved for SLE, and the first in a class of drugs known as B-lymphocyte stimulator-specific inhibitors. The introduction of intravenous belimumab in 2011 was a major advance, being the first new therapy approved for SLE in over 50 years. As of April …		❌
17204	R. V. Moerman, S. Arends, E. Mossel, F. G. M. Kroese, A. Vissink and H. Bootsma	2021	10-year follow-up of patients with rheumatoid arthritis and secondary Sjögren's syndrome or sicca symptoms in daily clinical practice	Clinical and Experimental Rheumatology	38	4	Embase_31Oct2023	Objective. To evaluate the presence of sicca symptoms and secondary Sjögren's syndrome (SS) and the association with clinical characteristics, functional tests and patient-reported outcomes in patients with rheumatoid arthritis (RA) at baseline and after 10 years of follow-up. Methods. A cohort of RA patients was evaluated in 2008 and re-evaluated in 2018 with respect to sicca symptoms, presence …		❌
17416	R. V. Moerman, S. Arends, E. Mossel, F. G. M. Kroese, A. Vissink and H. Bootsma	2020	10-year follow-up of patients with rheumatoid arthritis and secondary Sjögren's syndrome or sicca symptoms in daily clinical practice	Clinical and experimental rheumatology	38	4	Embase_31Oct2023	OBJECTIVES: To evaluate the presence of sicca symptoms and secondary Sjögren's syndrome (SS) and the association with clinical characteristics, functional tests and patient-reported outcomes in patients with rheumatoid arthritis (RA) at baseline and after 10 years of follow-up. METHODS: A cohort of RA patients was evaluated in 2008 and re-evaluated in 2018 with respect to sicca symptoms, presence…		❌
36701	A. C. van Berkel, D. Schiphof, J. H. Waarsing, J. Runhaar, J. M. van Ochten, P. J. E. Bindels and S. M. A. Bierma-Zeinstra	2021	10-Year natural course of early hip osteoarthritis in middle-aged persons with hip pain: a CHECK study	Ann Rheum Dis	80	4	Pubmed_31Oct	OBJECTIVE: To explore the natural course of hip osteoarthritis (OA) in a population of first-time presenters with hip complaints. METHODS: Data were collected at baseline and after 2, 5, 8 and 10 years on participants from the Cohort Hip and Cohort Knee study with early symptomatic hip OA. Descriptive statistics were used to analyse the natural course of the hip complaints with respect to clinica…		❌
16759	S. Lillegraven, N. A. Shadick, J. L. Zarif, A. Potapov, M. A. Frits, C. K. Iannaccone, E. A. Haavardsholm, T. K. Kvien, M. Weinblatt and D. H. Solomon	2012	1111Progressive radiographic joint damage in established rheumatoid arthritis: Common and strongly associated with seropositivity	Arthritis and Rheumatism	64		Embase_31Oct2023	Background/Purpose: During the last decade, rheumatoid arthritis (RA) research has mainly focused on early disease, as it has become apparent that early and aggressive treatment can change the long-term outcome of RA. However, most patients in clinical practice have established disease. Our objective was to describe the proportion of patients with established RA (≤5 years disease duration) who ex…		❌
15858	Y. Chalabi, J. Smolen, P. Taylor, M. Genovese, C. Lee, D. Schlichting, W. Macias and E. Keystone	2014	12-and 24-week patient-reported outcomes from a phase 2B dose-ranging study of baricitinib, an oral janus kinase 1/ janus kinase 2 inhibitor, in combination with traditional disease-modifying antirheumatic drugs in patients with rheumatoid arthritis	Journal of Rheumatology	41	7	Embase_31Oct2023	Objective: Baricitinib (formerly, LY3009104/INCB028050) is a novel, oral inhibitor of the JAK1 and JAK2 in the JAK-STAT pathway known to be of importance in the pathobiology of rheumatoid arthritis (RA) and has previously been shown to improve the signs and symptoms of RA after 12 weeks of treatment.1 This study evaluates the patient-reported outcomes (PROs) within a 24-week blinded phase 2b stud…		❌
16040	J. S. Smolen, D. E. Schlichting, K. L. Sterling, E. Keystone, P. Taylor, M. C. Genovese, L. Johnson, J. C. Rizo Rodriguez, C. H. Lee and C. L. Gaich	2012	12-and 24-week patient-reported outcomes from a phase 2B dose-ranging study of baricitinib, an oral janus kinase 1/janus kinase 2 inhibitor, in combination with traditional disease-modifying antirheumatic drugs in patients with rheumatoid arthritis	Arthritis and Rheumatism	64		Embase_31Oct2023	Background/Purpose: Baricitinib (formerly, LY3009104/INCB028050) is a novel, oral inhibitor of the JAK1 and JAK2 in the JAK-STAT pathway known to be of importance in the pathobiology of rheumatoid arthritis (RA) and has previously been shown to improve the signs and symptoms of RA after 12 weeks of treatment.1 This study evaluates the patient-reported outcomes (PROs) within a 24-week blinded phas…		❌
37410	T. Uhlig, L. F. Karoliussen, J. Sexton, T. Borgen, E. A. Haavardsholm, T. K. Kvien and H. B. Hammer	2021	12-month results from the real-life observational treat-to-target and tight-control therapy NOR-Gout study: achievements of the urate target levels and predictors of obtaining this target	RMD Open	7	1	Pubmed_31Oct	OBJECTIVES: Gout is often not adequately treated, and we aimed to apply urate lowering treatment (ULT) combined with individual information to achieve target serum urate (sUA) in clinical practice, and to identify predictors of achievement of this sUA target. METHODS: Patients with a recent gout flare and sUA >360 µmol/L (>6 mg/dL) were consecutively included in a single-centre study and managed …		❌
16169	A. Pentland	2022	132 Perceived stigma & social health in patients with chronic skin disease	Journal of Investigative Dermatology	142	12	Embase_31Oct2023	Perceived stigma and social discomfort are experienced by patients with visible skin ailments, negatively impacting their well-being. A new patient-reported outcome measure, StigMA & Social Health (SMASH), was used to study perceived stigma and social comfort in five chronic skin diseases. SMASH is a 12-item survey with two subscales (Stigma = 8 items; Social Health = 4 items) with scores from 1 …		❌
17597	M. Gooderham, B. E. Elewski, M. Augustin, L. Iversen, H. Torii, R. Burge, B. Zhu, G. Gallo, W. Eastman and P. Foley	2020	14159 Sustained improvements in itch, skin pain, and health-related quality of life through 5 years of treatment with ixekizumab in patients with moderate to severe plaque psoriasis	Journal of the American Academy of Dermatology	83	6	Embase_31Oct2023	Introduction: Ixekizumab (IXE) is approved for moderate to severe plaque psoriasis, psoriatic arthritis, and ankylosing spondylitis. We describe patient-reported outcomes through 5 years of treatment in patients with moderate to severe plaque psoriasis. Methods: Results are summarized as-observed for patients in UNCOVER-1 who received label dosing of IXE through week 60. Analyses included patient…		❌
28135	N. J. Collins, R. Christensen, C. A. Prinsen, E. M. Bartels, C. B. Terwee and E. M. Roos	2014	15 years of the KOOS: A systematic review and metaanalysis of measurement properties	Osteoarthritis and Cartilage	22		Embase_31Oct2023	Purpose: Patient reported outcomes (PROs) are used across medical disciplines to follow the course of a disease or evaluate the results of interventions, with regulatory agencies such as the US Food and Drug Administration requiring their use in medical product development. Since its publication in 1998, the 'Knee Injury and Osteoarthritis Outcome Score' (KOOS) has been widely utilised as a PRO i…		❌	systematic review
17255	R. K. Alluri, A. S. Vaishnav, A. Sivaganesan, R. Lee, H. Urakawa, K. Sato, J. Mok, C. Chaudhary, M. Dupont, D. Colaizzo, A. Chandra, E. Sheha, R. C. Huang, T. J. Albert, C. H. Gang and S. A. Qureshi	2021	160. Anterior cervical discectomy and fusion vs cervical disc replacement for cervical spondylotic myelopathy: An MCID comparison	Spine Journal	21	9	Embase_31Oct2023	BACKGROUND CONTEXT: Comparative studies of patients with cervical spondylosis treated with either cervical disc replacement (CDR) or anterior cervical discectomy and fusion (ACDF) are sparse in number. Previous studies have demonstrated good outcomes in patients undergoing CDR with moderate cervical spondylosis involving the disc, uncovertebral or facet joints. PURPOSE: To compare clinical outcom…		❌
34125	A. Walker, N. Teske, C. Zigler and H. Jacobe	2022	162 Validation of a patient-reported outcome measure in adults with morphea	Journal of Investigative Dermatology	142	8	Embase_31Oct2023	Morphea is an inflammatory skin disease resulting in sclerosis of underlying tissues which causes functional limitations and cosmetic sequalae that negatively impact quality of life. Previous health-related quality of life (HRQoL) and patient reported outcome (PRO) studies have focused on children in which a validated measure, the Localized Scleroderma Quality of Life Instrument (LoSQI), has been…		❌
27567	J. H. Jimenez-Almonte, I. N. Nzegwu, B. Liu, Z. Akhtar, S. K. Mehdi, J. D. Grabau, C. Jacobs and R. C. Cassidy	2019	172. Preoperative diagnosis of psychiatric mood disorder is predictive of postoperative course in patients after elective cervical spine surgery	Spine Journal	19	9	Embase_31Oct2023	BACKGROUND CONTEXT: Numerous studies have described associations between preexisting comorbid psychiatric mood disorders and increased health risks, poor surgical outcomes, and increased health care utilization. PURPOSE: The purpose of this study was to investigate the effect of preoperative mood disorders on (1) pre- and postoperative patient-reported outcomes, (2) complications, and (3) pre- an…		❌
28051	R. Duculan, F. Cammisa, A. Sama, A. Hughes, D. Lebl, A. Fong, C. Mancuso and F. Girardi	2023	181. Previous total joint arthroplasty associated with less fulfillment of expectations of lumbar surgery	Spine Journal	23	9	Embase_31Oct2023	BACKGROUND CONTEXT: Hip and knee arthroplasty (TJA) and lumbar surgery occur for similar symptoms and disability, with TJA often having more patient-rated favorable outcomes. Thus, preexistence of TJA may impact patients’ perspectives about lumbar surgery, including their preop expectations and postop assessment of fulfillment of expectations. PURPOSE: To ascertain whether a prior TJA impacted pa…		❌
34588	R. Aggarwal, L. G. Rider, N. Ruperto, N. Bayat, B. Erman, B. M. Feldman, C. V. Oddis, A. A. Amato, H. Chinoy, R. G. Cooper, M. Dastmalchi, D. Fiorentino, D. Isenberg, J. D. Katz, A. Mammen, M. de Visser, S. R. Ytterberg, I. E. Lundberg, L. Chung, K. Danko, I. García-De la Torre, Y. W. Song, L. Villa, M. Rinaldi, H. Rockette, P. A. Lachenbruch, F. W. Miller and J. Vencovsky	2017	2016 American College of Rheumatology/European League Against Rheumatism Criteria for Minimal, Moderate, and Major Clinical Response in Adult Dermatomyositis and Polymyositis: An International Myositis Assessment and Clinical Studies Group/Paediatric Rheumatology International Trials Organisation Collaborative Initiative	Arthritis Rheumatol	69	5	Pubmed_31Oct	OBJECTIVE: To develop response criteria for adult dermatomyositis (DM) and polymyositis (PM). METHODS: Expert surveys, logistic regression, and conjoint analysis were used to develop 287 definitions using core set measures. Myositis experts rated greater improvement among multiple pairwise scenarios in conjoint analysis surveys, where different levels of improvement in 2 core set measures were pr…		❌
35145	L. G. Rider, R. Aggarwal, A. Pistorio, N. Bayat, B. Erman, B. M. Feldman, A. M. Huber, R. Cimaz, R. J. Cuttica, S. K. de Oliveira, C. B. Lindsley, C. A. Pilkington, M. Punaro, A. Ravelli, A. M. Reed, K. Rouster-Stevens, A. van Royen-Kerkhof, F. Dressler, C. S. Magalhaes, T. Constantin, J. E. Davidson, B. Magnusson, R. Russo, L. Villa, M. Rinaldi, H. Rockette, P. A. Lachenbruch, F. W. Miller, J. V…	2017	2016 American College of Rheumatology/European League Against Rheumatism Criteria for Minimal, Moderate, and Major Clinical Response in Juvenile Dermatomyositis: An International Myositis Assessment and Clinical Studies Group/Paediatric Rheumatology International Trials Organisation Collaborative Initiative	Arthritis Rheumatol	69	5	Pubmed_31Oct	OBJECTIVE: To develop response criteria for juvenile dermatomyositis (DM). METHODS: We analyzed the performance of 312 definitions that used core set measures from either the International Myositis Assessment and Clinical Studies Group (IMACS) or the Paediatric Rheumatology International Trials Organisation (PRINTO) and were derived from natural history data and a conjoint analysis survey. They w…		❌
750	K. M. Crossley, J. J. Stefanik, J. Selfe, N. J. Collins, I. S. Davis, C. M. Powers, J. McConnell, B. Vicenzino, D. M. Bazett-Jones, J. F. Esculier, D. Morrissey and M. J. Callaghan	2016	2016 Patellofemoral pain consensus statement from the 4th International Patellofemoral Pain Research Retreat, Manchester. Part 1: Terminology, definitions, clinical examination, natural history, patellofemoral osteoarthritis and patient-reported outcome measures	British journal of sports medicine	50	14	Embase_31Oct2023			❌
31118	C. L. Ardern, G. Ekås, H. Grindem, H. Moksnes, A. F. Anderson, F. Chotel, M. Cohen, M. Forssblad, T. J. Ganley, J. A. Feller, J. Karlsson, M. S. Kocher, R. F. LaPrade, M. McNamee, B. Mandelbaum, L. Micheli, N. Mohtadi, B. Reider, J. Roe, R. Seil, R. Siebold, H. J. Silvers-Granelli, T. Soligard, E. Witvrouw and L. Engebretsen	2018	2018 International Olympic Committee consensus statement on prevention, diagnosis and management of paediatric anterior cruciate ligament (ACL) injuries	Journal of ISAKOS	3	2	Embase_31Oct2023	In October 2017, the International Olympic Committee (IOC) hosted an international expert group of physiotherapists and orthopaedic surgeons who specialise in treating and researching paediatric ACL injuries. The purpose of this consensus statement was to provide a comprehensive, evidence-informed summary to support the clinician, and help children with ACL injury and their parents/guardians make…		❌
30507	A. N. Fleischman, M. P. Crizer, M. Tarabichi, S. Smith, R. H. Rothman, J. H. Lonner and A. F. Chen	2019	2018 John N. Insall Award: Recovery of Knee Flexion with Unsupervised Home Exercise Is Not Inferior to Outpatient Physical Therapy after TKA: A Randomized Trial	Clinical Orthopaedics and Related Research	477	1	Embase_31Oct2023	Background Concerns about the cost and convenience of postsurgical physical therapy (PT) have sparked interest in unsupervised, home-based rehabilitation. However, the effectiveness of unsupervised home exercise after primary TKA has not been previously evaluated.Questions/purposes(1) Can unsupervised home exercise after surgery provide noninferior recovery of passive knee flexion compared with f…		❌
24874	C. E. H. Barber, J. Zell, J. Yazdany, A. M. Davis, L. Cappelli, L. Ehrlich-Jones, D. Everix, J. C. Thorne, V. Bohm, L. Suter, A. Limanni and K. Michaud	2019	2019 American College of Rheumatology Recommended Patient-Reported Functional Status Assessment Measures in Rheumatoid Arthritis	Arthritis Care and Research			Embase_31Oct2023	Objective: To develop American College of Rheumatology (ACR) recommendations for patient-reported Functional Status Assessment Measures (FSAMs) for use in routine clinical practice in patients with rheumatoid arthritis (RA). Methods: We convened a workgroup to conduct a systematic review of published literature through March 16, 2017 and abstract FSAM properties. Based upon initial search results…		❌	systematic review						❌
29003	R. Fleischmann	2020	2019 update of the American College of Rheumatology– recommended rheumatoid arthritis disease activity measures: comment on the article by England et al	Arthritis Care and Research	72	5	Embase_31Oct2023			❌
33043		2021	2021 Australian Rheumatology Association 61st Annual Scientific Meeting	Internal medicine journal	51	SUPPL 2	Cochrane_31Oct2023	The proceedings contain 141 papers. The topics discussed include: flat flexible compared to stable supportive footwear for self‐managing knee osteoarthritis symptoms: the footstep randomized controlled trial; regionalized center of pressure analysis in people with psoriatic arthritis and self‐reported foot pain; calcaneal bone marrow lesions (BML'S), plantar fascia signal, thickness, echogenicity…		❌
34424	J. M. Gwinnutt, M. Wieczorek, A. Balanescu, H. A. Bischoff-Ferrari, A. Boonen, G. Cavalli, S. de Souza, A. de Thurah, T. E. Dorner, R. H. Moe, P. Putrik, J. Rodríguez-Carrio, L. Silva-Fernández, T. Stamm, K. Walker-Bone, J. Welling, M. I. Zlatković-Švenda, F. Guillemin and S. M. M. Verstappen	2023	2021 EULAR recommendations regarding lifestyle behaviours and work participation to prevent progression of rheumatic and musculoskeletal diseases	Ann Rheum Dis	82	1	Pubmed_31Oct	OBJECTIVES: A European League Against Rheumatism taskforce was convened to review the literature and develop recommendations on lifestyle behaviours for rheumatic and musculoskeletal diseases (RMDs). METHODS: Six lifestyle exposures (exercise, diet, weight, alcohol, smoking, work participation) and seven RMDs (osteoarthritis, rheumatoid arthritis, axial spondyloarthritis, psoriatic arthritis, sys…		❌
30468	D. A. Crawford, P. J. Duwelius, M. A. Sneller, M. J. Morris, J. M. Hurst, K. R. Berend and A. V. Lombardi	2021	2021 Mark Coventry Award: Use of a smartphone-based care platform after primary partial and total knee arthroplasty: A prospective randomized controlled trial	Bone and Joint Journal	103-B	7	Embase_31Oct2023	Aims The purpose is to determine the non-inferiority of a smartphone-based exercise educational care management system after primary knee arthroplasty compared with a traditional in-person physiotherapy rehabilitation model. Methods A multicentre prospective randomized controlled trial was conducted evaluating the use of a smartphone-based care management system for primary total knee arthroplast…		❌ not asesssing the use of PROMs, its assessing the smartphone app instead
30730	P. A. Heidenreich, B. Bozkurt, D. Aguilar, L. A. Allen, J. J. Byun, M. M. Colvin, A. Deswal, M. H. Drazner, S. M. Dunlay, L. R. Evers, J. C. Fang, S. E. Fedson, G. C. Fonarow, S. S. Hayek, A. F. Hernandez, P. Khazanie, M. M. Kittleson, C. S. Lee, M. S. Link, C. A. Milano, L. C. Nnacheta, A. T. Sandhu, L. W. Stevenson, O. Vardeny, A. R. Vest, C. W. Yancy, J. A. Beckman, P. T. O'Gara, S. M. Al-Khat…	2022	2022 AHA/ACC/HFSA Guideline for the Management of Heart Failure	Journal of Cardiac Failure	28	5	Embase_31Oct2023	Aim: The “2022 AHA/ACC/HFSA Guideline for the Management of Heart Failure” replaces the “2013 ACCF/AHA Guideline for the Management of Heart Failure” and the “2017 ACC/AHA/HFSA Focused Update of the 2013 ACCF/AHA Guideline for the Management of Heart Failure.” The 2022 guideline is intended to provide patient-centric recommendations for clinicians to prevent, diagnose, and manage patients with he…		❌
30640	M. Humbert, G. Kovacs, M. M. Hoeper, R. Badagliacca, R. M. F. Berger, M. Brida, J. Carlsen, A. J. S. Coats, P. Escribano-Subias, P. Ferrari, D. S. Ferreira, H. A. Ghofrani, G. Giannakoulas, D. G. Kiely, E. Mayer, G. Meszaros, B. Nagavci, K. M. Olsson, J. Pepke-Zaba, J. K. Quint, G. Rådegran, G. Simonneau, O. Sitbon, T. Tonia, M. Toshner, J. L. Vachiery, A. V. Noordegraaf, M. Delcroix, S. Rosenkra…	2023	2022 ESC/ERS Guidelines for the diagnosis and treatment of pulmonary hypertension	European Respiratory Journal	61	1	Embase_31Oct2023			❌
30780	M. Humbert, G. Kovacs, M. M. Hoeper, R. Badagliacca, R. M. F. Berger, M. Brida, J. Carlsen, A. J. S. Coats, P. Escribano-Subias, P. Ferrari, D. S. Ferreira, H. A. Ghofrani, G. Giannakoulas, D. G. Kiely, E. Mayer, G. Meszaros, B. Nagavci, K. M. Olsson, J. Pepke-Zaba, J. K. Quint, G. Rådegran, G. Simonneau, O. Sitbon, T. Tonia, M. Toshner, J. L. Vachiery, A. Vonk Noordegraaf, M. Delcroix, S. Rosenk…	2022	2022 ESC/ERS Guidelines for the diagnosis and treatment of pulmonary hypertension	European Heart Journal	43	38	Embase_31Oct2023			❌
30639	G. Xiao	2023	2023 January issue Journal of Orthopaedic Translation	Journal of Orthopaedic Translation	38		Embase_31Oct2023			❌
15774	J. Hunnicutt, C. Gregory, B. Pietrosimone, C. Kuenze, B. Hand and C. Velozo	2018	2044 Investigation of patient-reported outcomes following ACL reconstruction using Rasch analysis	Journal of Clinical and Translational Science			Embase_31Oct2023	OBJECTIVES/SPECIFIC AIMS: The knee injury osteoarthritis and outcomes survey (KOOS) is a commonly used instrument to measure patient-reported quality of life (QOL) post-ACLR. The purpose is to evaluate the psychometric properties of the QOL subscale of the KOOS. METHODS/STUDY POPULATION: Rasch analysis of KOOS QOL subscale from 39 individuals 1-2 years post ACLR was conducted. Measurement propert…		❌
34024	Y. Nakashima, S. Ishibashi, K. Kitamura, S. Yamate, G. Motomura, S. Hamai, S. Ikemura and M. Fujii	2022	20-year hip survivorship and patient-reported outcome measures after transpositional osteotomy of the acetabulum for dysplastic hips	Bone and Joint Journal	104 B	7	Embase_31Oct2023	Aims although periacetabular osteotomies are widely used for the treatment of symptomatic dysplastic hips, long-term surgical outcomes and patient-reported outcome measures (proMs) are still unclear. accordingly, we assessed hip survival and proMs at 20 years after transpositional osteotomy of the acetabulum (Toa). Methods a total of 172 hips in 159 patients who underwent Toa were followed up at …		❌
16582	J. Dan, J. Concha, G. Sprow, R. Feng, M. Afarideh, N. Kodali, T. Vazquez, D. Diaz, B. White and V. Werth	2022	238 Cutaneous dermatomyositis area and severity index activity score (CDASI-A) and associated patient-reported outcomes in a phase 2 clinical trial in dermatomyositis	Journal of Investigative Dermatology	142	8	Embase_31Oct2023	Retrospective reviews of clinical databases from two sites have identified strong associations between skin activity in dermatomyositis (DM), as measured by CDASI-A, and patient-reported quality-of-life (QoL). We hypothesized that associations between CDASI-A and QOL outcomes could also be demonstrated in the clinical trial setting. We evaluated correlations between CSADI-A and PROMIS Short Form …		❌
29970	S. Keays, P. Newcombe, H. Mohamed, A. Keays, J. Bullock-Saxton and N. Collins	2022	25 years post-ACL reconstruction: The best, the worst and the reasons why. A prospective study	Journal of Science and Medicine in Sport	25		Embase_31Oct2023	Introduction: Numerous short and medium-term anterior cruciate ligament reconstruction (ACLR) studies have been reported, but very few 25-year prospective studies exist and long-term outcomes are largely unknown. With the current trend towards non-surgical treatment for ACL rupture, it is important to investigate long-term outcomes of surgery and explore factors, especially those that are modifia…		❌
29529	G. Gondo, L. Howard, R. Friesel, A. B. Gottlieb and J. Merola	2022	257 Understanding health disparities among patients with psoriasis: Results from National Psoriasis Foundation annual surveys 2019 – 2021	Journal of Investigative Dermatology	142	8	Embase_31Oct2023	The National Psoriasis Foundation conducts a cross-sectional study of the psoriatic patient community using an online survey conducted annually. Using survey data from 2019 – 2021, this study sought to understanding of health disparities among patients with psoriasis. Survey participants provided demographic information and provider diagnosis of psoriasis (PsO), psoriatic arthritis (PsA) or both.…		❌
15942	G. Gondo, E. Hadeler, N. Brownstone, E. Maverakis, J. F. Merola, A. Armstrong, T. Bhutani, S. J. Bell and W. Liao	2021	25741 Demographic and clinical factors associated with patient-reported remission in psoriasis	Journal of the American Academy of Dermatology	85	3	Embase_31Oct2023	Achievement of remission in psoriasis is a key goal for patients and clinicians, yet definitions of remission may vary. Some treat-to-target initiatives in psoriasis have focused on degree of skin involvement, while others have also incorporated quality of life (QoL) measures. The goal of this study is to identify factors associated with patient-reported psoriasis remission. The National Psoriasi…		❌
33335	P. Rahman, P. S. Helliwell, A. Deodhar, A. P. Kollmeier, E. Hsia, B. Zhou, X. Lin, C. Han, Y. W. Yang and P. J. Mease	2021	27594 Impact of guselkumab on fatigue and mediation analysis of independent treatment effect of guselkumab on fatigue in patients with active psoriatic arthritis: results from DISCOVER-1&2	Journal of the American Academy of Dermatology	85	3	Cochrane_31Oct2023	Introduction: Guselkumab(GUS) demonstrated efficacy in the Ph3 DISCOVER‐1&2 trials in patients with psoriatic arthritis. Here, the effect of GUS on fatigue is evaluated in these trials using Functional Assessment of Chronic Illness Therapy‐Fatigue(FACIT‐F). Methods: In DISCOVER‐1&2, patients were randomized (1:1:1) to GUS 100mg every‐4‐weeks(Q4W); GUS 100mg at W0,W4, then Q8W; or placebo(PBO) fol…		❌
28224	C. Relton, M. Burbach, C. Collett, J. Flory, S. Gerlich, S. Holm, A. Hunn, S. Y. Kim, L. Kwakkenbos, A. May, J. Nicholl, D. Young-Afat, S. Treweek, R. Uher, T. Van Staa, J. Van Der Velden, H. Verkooijen, A. Vickers, S. Welch and M. Zwarenstein	2017	2nd TwiCs symposium summary	Trials	18		Embase_31Oct2023	On 7-8th November 2016, 60 people with an interest in the 'Trials within Cohorts' (TwiCs) approach for randomised controlled trial design met in London. The purpose of this 2nd TwiCs international symposium was to share perspectives and experiences on ethical aspects of the TwiCs design, discuss how TwiCs relate to the current ethical framework, provide a forum in which to discuss and debate ethi…		❌
16045	R. Fleischmann, M. E. Weinblatt, M. Schiff, D. Khanna, M. A. Maldonado, A. Nadkarni and D. E. Furst	2013	2-Year results from the ample (abatacept versus adalimumab comparison in biologic-naïve RA patients with background methotrexate) trial: Changes in patient-reported outcomes in response to subcutaneous abatacept or adalimumab in rheumatoid arthritis	Arthritis and Rheumatism	65		Embase_31Oct2023	Background/Purpose: RA is a debilitating disease that can impact health-related quality of life (HRQoL) through impairment of activity, loss of independence and reduced work productivity. Year 1 data from the 2-year head-to-head AMPLE study showed comparable improvements in HRQoL and similar onset of response with subcutaneous abatacept and adalimumab on background MTX for multiple patient-report…		❌
15581	R. Fleischmann, M. Weinblatt, M. Schiff, D. Khanna, M. Maldonado, A. Nadkarni and D. Furst	2014	2-year results from the ample (abatacept versus adalimumab comparison in biologic-naïve RA patients with background methotrexate) trial: Changes in patient-reported outcomes in response to subcutaneous abatacept or adalimumab in rheumatoid arthritis	Journal of Rheumatology	41	7	Embase_31Oct2023	Objective: RA is a debilitating disease that can impact health-related quality of life (HRQoL) through activity impairment, loss of independence and reduced work productivity. Year 1 data from the 2-year head-to-head AMPLE study showed comparable improvements in HRQoL and similar onset of response with subcutaneous abatacept and adalimumab on background MTX for multiple patient-reported outcomes …		❌
16372	E. M. Roos	2018	3 steps to improve reporting and interpretation of patient-reported outcome scores in orthopedic studies: Using the KOOS as an example	Acta Orthopaedica	89	1	Embase_31Oct2023			❌
17878	E. M. Roos	2023	30 years with the Knee injury and Osteoarthritis Outcome Score (KOOS)	Osteoarthritis and cartilage			Embase_31Oct2023	This narrative review describes the development and use of patient-reported outcomes over 30 years, focusing on the Knee Injury and Osteoarthritis Outcome Score (KOOS). KOOS is a five-subscale patient-reported instrument intended for use from the time of knee injury to the development of OA. Numerous studies have confirmed that the psychometric properties of the KOOS and its short-form KOOS-12 ar…		❌	author's own review
25018	L. E. Kristensen, A. Soliman and K. Papp	2022	32244 Impact of risankizumab on achieving minimal clinically important differences in patient-reported disease activity, fatigue, and pain among patients with active psoriatic arthritis: Analysis of 2 phase 3 clinical trials	Journal of the American Academy of Dermatology	87	3	Embase_31Oct2023	Introduction: Psoriatic arthritis (PsA) is characterized by involvement of skin and joint, which greatly affects health-related quality of life. Two phase 3 clinical trials (KEEPsAKE-1 and KEEPsAKE-2) assessed the impact of risankizumab (RZB) on patient-reported outcomes (PROs). Methods: Adult patients with PsA and inadequate response or intolerance to biologic or conventional-synthetic disease-m…		❌
33036	V. Werth, M. Worm and R. Aggarwal	2022	32516 Efficacy of intravenous immunoglobulins (IVIG) in improving muscle and skin symptoms in dermatomyositis patients. Results of a large, randomized, placebo-controlled international phase III trial (ProDERM)	Journal of the American Academy of Dermatology	87	3	Cochrane_31Oct2023	Dermatomyositis (DM) is a rare chronic systemic autoimmune disease with characteristic skin rashes and progressive proximal muscle weakness. The ProDERM study evaluated the efficacy and safety/tolerability of IVIG (Octapharma) in DM patients in a double‐blind, randomized, placebo‐controlled, international, phase III clinical trial consisting of a First Period (16 weeks; double‐blind, placebo‐cont…		❌
25863	L. E. Kristensen, A. M. Soliman and K. Papp	2022	32681 Impact of risankizumab on improving health-related quality of life, work productivity, and reducing fatigue among patients with active psoriatic arthritis: A pooled analysis of two phase 3 clinical trials	Journal of the American Academy of Dermatology	87	3	Embase_31Oct2023	Background: This study evaluated the impact of risankizumab versus placebo on health-related quality of life (HRQoL), fatigue, and work productivity in patients with psoriatic arthritis (PsA) and inadequate response to 1 or 2 biologics and/or ≥1 conventional synthetic DMARDs in 2 phase 3 trials (KEEPsAKE 1&2). Methods: Eligible patients with active PsA (n = 1402) were randomized (1:1) to receive …		❌
25026	K. Papp, A. M. Soliman, C. Kaufmann, L. Barcomb, Z. Wang, D. White, A. Ostor and L. E. Kristensen	2022	33236 Impact of risankizumab on improving symptoms and health-related quality of life and reducing fatigue and pain among psoriatic arthritis patients with moderate-to-severe skin involvement: Evidence from 2 phase III trials	Journal of the American Academy of Dermatology	87	3	Embase_31Oct2023	Introduction: Psoriatic arthritis (PsA) greatly affects patient-reported health-related quality of life (HRQoL). This analysis integrated efficacy data from 2 phase III clinical trials (KEEPsAKE-1 and KEEPsAKE-2) to assess the impact of risankizumab (RZB) on patient-reported outcomes (PROs) in patients with high skin burden. Methods: Adult patients with PsA with inadequate response or intolerance…		❌
24936	A. Deodhar, M. Nowak, J. Ye, T. Lehman, L. Wei, S. Banerjee and P. J. Mease	2022	34513 Deucravacitinib efficacy in psoriatic arthritis by baseline DMARD use: Exploratory analysis from a phase 2 study	Journal of the American Academy of Dermatology	87	3	Embase_31Oct2023	Background: Patients with psoriatic arthritis (PsA) can be treated with or without background use of conventional synthetic disease-modifying antirheumatic drugs (csDMARDs). Deucravacitinib is an oral selective inhibitor of tyrosine kinase 2 (TYK2) which mediates signaling by key cytokines (eg, IL-23) involved in PsA pathogenesis. In a double-blind phase 2 trial in patients with active PsA, deucr…		❌
29136	C. W. Park, J. S. Seong, J. W. Oh, K. C. Moon, S. M. Lee, J. S. Park and J. K. Jun	2020	351: Effect of chorionic-vasculitis on intraamniotic and maternal inflammatory-responses with the progression of inflammation in umbilical-cord	American Journal of Obstetrics and Gynecology	222	1	Embase_31Oct2023	Objective: Both vasculitis in chorionic plate(CP) and phlebitis in umbilical cord(UC) have been regarded as the same stage 1 of fetal inflammatory response(FIR) in ascending intrauterine infection(AIUI). However, there is no information about the intensity of intra-amniotic inflammatory response(IAIR) and the frequency of maternal inflammatory response(MIR) in AIUI according to the presence or ab…		❌
29075	C. W. Park, J. S. Seong, J. W. Oh, K. C. Moon, S. M. Lee, J. S. Park and J. K. Jun	2020	352: Chorionic-vasculitis is associated with more intense fetal and intraamniotic inflammatory-responses in the context of amnionitis	American Journal of Obstetrics and Gynecology	222	1	Embase_31Oct2023	Objective: Inflammation or necrosis in amnion is an intermediate or advanced stage of maternal inflammatory response while chorionic vasculitis is an early stage of fetal inflammatory response(FIR) in ascending intrauterine infection(AIUI). Of note, both amnionitis and chorionic vasculitis have been regarded as the same stage III in the conventional process of AIUI. However, we cannot find any in…		❌
27952	D. Stein, H. J. Kim, D. R. Lebl, R. C. Huang, R. Lafage and T. J. Albert	2019	37. Effect of topical steroid on swallowing following ACDF: results of a prospective randomized double blind control trial	Spine Journal	19	9	Embase_31Oct2023	BACKGROUND CONTEXT: Dysphagia is a common complication in the setting of ACDF surgery. There is controversy in the literature regarding the effectiveness of Local Intraoperative Corticosteroids (LIC) in reducing postoperative dysphagia. This study aims to evaluate the effectiveness of LIC in decreasing the severity of swallowing difficulty following ACDF. PURPOSE: To determine if the application …		❌
17759		2016	37th ASHT Annual Meeting	Journal of Hand Therapy	29	3	Embase_31Oct2023	The proceedings contain 38 papers. The topics discussed include: the use of patient-centered outcome measures by hand therapists: a practice survey; what is the optimum outcome tool for assessing the upper limb. a comparison of 10 different outcome tools; the use of patient-centered outcome measures by hand; development of a new patient-reported outcome to measure; the dash and quick-dash: based …		❌
16595	Q. Zhong, V. Pedoia, M. Tanaka, J. Neumann, T. M. Link, B. Ma, J. Lin and X. Li	2019	3D bone-shape changes and their correlations with cartilage T1ρ and T2 relaxation times and patient-reported outcomes over 3-years after ACL reconstruction	Osteoarthritis and Cartilage	27	6	Embase_31Oct2023	Purpose: (1) To identify bone-shape changes from baseline to 3-years after anterior cruciate ligament reconstruction (ACLR). (2) to assess association between changes in bone-shape from baseline to 6-months and changes in cartilage matrix and patient functions and symptoms from baseline to 3-years after ACLR. Methods: Bilateral knees of 30 patients with unilateral ACL injuries were scanned at bas…		❌
1055	G. G. Jones, S. Clarke, M. Jaere and J. Cobb	2018	3D printing and unicompartmental knee arthroplasty	EFORT Open Reviews	3	5	Embase_31Oct2023	In suitable patients, unicompartmental knee arthroplasty (UKA) offers a number of advantages compared with total knee arthroplasty. However, the procedure is technically demanding, with a small tolerance for error. Assistive technology has the potential to improve the accuracy of implant positioning. This review paper describes the concept of detailed UKA planning in 3D, and the 3D printing techn…		❌
16076	N. H. Sillesen, M. E. Greene, A. K. Nebergall, J. I. Huddleston, R. Emerson, P. Gebuhr, A. Troelsen and H. Malchau	2016	3-year follow-up of a long-term registry-based multicentre study on vitamin E diffused polyethylene in total hip replacement	HIP International	26	1	Embase_31Oct2023	Purpose: Preclinical studies of vitamin E diffused highly cross-linked polyethylene (E-XLPE) has shown enhanced mechanical properties with less wear. The purpose of our study was to document the early clinical outcome of E-XLPE to ensure, for the safety of patients, that there are no unforeseen early adverse events from using this new biomaterial. Methods: The enrolled patients (n = 977) have rec…		❌
15670	G. Gondo, E. Hadeler, N. Brownstone, E. Maverakis, J. Merola, A. Armstrong, T. Bhutani, S. Bell and W. Liao	2021	411 Demographic and clinical factors associated with patient-reported remission in psoriasis	Journal of Investigative Dermatology	141	5	Embase_31Oct2023	Achievement of remission in psoriasis is a key goal for patients and clinicians, yet definitions of remission vary. Some treat-to-target initiatives in psoriasis have focused on degree of skin involvement, while others have also incorporated quality of life (QoL) measures. The goal of this study is to identify factors associated with patient-reported psoriasis remission. The National Psoriasis Fo…		❌
29600	N. Kirsten, D. Mortazawi, T. Schadeck, S. Jacobsen, J. Makuc, J. Behrens, S. Tabori and S. Gerdes	2023	41541 Guselkumab improves psoriasis, sexuality and stigmatization through week 28 – Results from the real-life G-EPOSS study	Journal of the American Academy of Dermatology	89	3	Embase_31Oct2023	Introduction: The prospective, non-interventional, multicenter G-EPOSS study evaluates long-term eﬀectiveness of guselkumab in patients with moderate to severe psoriasis and its eﬀect on PROs, sexual impairment and stigmatization in clinical routine. Methods: Patients starting treatment with guselkumab were enrolled from 10/2019 until 08/2021. Primary endpoint was PASI ≤ 3 at week (W) 28. The eﬀe…		❌
15826	S. G. Kwatra, S. Khattri, A. Z. Amin, R. Liu, B. Padilla, A. M. Soliman, B. Kaplan and D. McGonagle	2023	42267 Improvements in Patient-Reported Outcomes Among Patients With Resolution of Enthesitis and/or Dactylitis: Post hoc Analyses From the KEEPsAKE 1 and 2 Trials of Risankizumab in Patients With Active Psoriatic Arthritis	Journal of the American Academy of Dermatology	89	3	Embase_31Oct2023	Enthesitis and dactylitis are associated with greater disease activity and reduced quality of life. Results from the phase 3 randomized, placebo-controlled KEEPsAKE 1 and 2 studies (NCT03675308; NCT03671148) of risankizumab in active PsA showed greater resolution of enthesitis and dactylitis with risankizumab 150 mg vs placebo at week 24. This post hoc analysis evaluated improvements in patient- …		❌
29516	J. N. Rosa, J. L. Sánchez Carazo, P. De la Cueva, R. Rivera, C. Novella and M. Cuevas-Mons	2023	43094 Impact and management of psoriasis in clinical practice in the Spanish National Health System: The SUMMER Project	Journal of the American Academy of Dermatology	89	3	Embase_31Oct2023	Background: SUMMER study is an ambispective, non-interventional, multicenter study aimed at knowing the impact and management of moderate to severe psoriasis in clinical practice in Spanish NHS Characteristics of the disease, pattern of treatment and direct healthcare resources were recruited from the patients’ medical records (retrospective phase). Primary data (PROMs and direct non-healthcare a…		❌
1945	J. Merola, D. Gladman, H. Tahir, W. H. Boehncke, A. Garrelts, K. See, M. McKean-Matthews, M. Feely, R. Bolce, J. Birt and V. Strand	2023	43113 Ixekizumab improves fatigue, an important patient-reported outcome in psoriasis	Journal of the American Academy of Dermatology	89	3	Embase_31Oct2023	Fatigue is prevalent among patients with psoriatic disease and is important to their health-related quality of life, yet its impact tends to be underestimated. The objective of this post-hoc analysis was to evaluate patient-reported fatigue, using the SF-36 vitality domain, in patients who received ixekizumab 80 mg Q2W for 12 weeks for moderate-to-severe psoriasis (PsO) in UNCOVER-1 (N=433), UNCO…		❌
16231	G. Lee, F. Tausk, K. Somers, C. T. Richardson, M. Mercurio, L. A. Beck and J. R. Wolf	2021	437 SMASH: Perceived stigma and social health in patients with chronic skin disease	Journal of Investigative Dermatology	141	5	Embase_31Oct2023	Patients with visible skin conditions frequently endure perceived stigma and social rejection that significantly impacts their well-being. This two phase study evaluates the validity and utility of a new social health patient-reported outcome measure, StigMA & Social Health (SMASH), across five chronic skin diseases to understand its impact on patient’s well-being. SMASH is a 12-item survey with …		❌
1417	K. Mulder, Z. Su, L. Stevens, P. Kumparatana and S. Weiss	2023	43894 Patient-reported Outcomes and Changes in DMARD Therapy Among Psoriatic Arthritis Patients Treated in Routine Clinical Practice	Journal of the American Academy of Dermatology	89	3	Embase_31Oct2023	Background: Patient-reported outcomes (PROs) are utilized in clinical trials to assess impact of treatment on symptom control and quality of life. Evidence is lacking on impact of PRO monitoring in routine clinical practice. This study examines the role of PROs in therapy decisions among psoriatic arthritis (PsA) patients. METHODS: The OM1 platform collects, links, and leverages structured and un…		❌
29524	L. Nuño, D. Peiteado, I. Monjo, A. Villalva, M. Novella-Navarro, M. E. Miranda-Carus, P. Fortea-Gordo, M. J. Santos-Bornez, E. De Miguel and A. Balsa	2020	4-year experience of an outpatient clinic of patients with clinically suspected arthralgias of evolving to arthritis	Annals of the Rheumatic Diseases	79	SUPPL 1	Embase_31Oct2023	Background: Although genetic and serological risk factors have been extensively studied in rheumatoid arthritis (RA), the phase of symptoms without clinical arthritis is poorly characterized. Objectives: To identify baseline clinical and immunological markers in patients with clinically suspicious arthralgia (CSA) progressing to chronic arthritis. Methods: Prospective longitudinal study of a coho…		❌
1824	V. Wylde, S. Dixon, L. L. Miller, M. R. Whitehouse and A. W. Blom	2017	5 Year Outcomes and Survivorship of the Triathlon Total Knee Replacement: a Cohort Study	Acta orthopaedica Belgica	83	2	Embase_31Oct2023	The aim of this study was to determine outcomes and survivorship of the Triathlon knee replacement up to 5 years post-operation. A cohort of 266 patients receiving a Triathlon knee replacement were assessed before surgery and at 3 months, 1 year, 2 years, 3 years and 5 years post-operation. Assessments included patient-reported outcome measures, American Knee Society Score, complications and surv…		❌
30610	E. D. Silverman	2023	50th Year of Publication: Revisiting the 1980s	Journal of Rheumatology	50	3	Embase_31Oct2023			❌
25925	J. Yang, Y. Kuang and J. Chen	2023	536 Relationship between CRP and psoriasis arthritis subtypes: Results from real-world clinical practice in China	Journal of Investigative Dermatology	143	5	Embase_31Oct2023	Background: Studies found that increased C-reactive protein (CRP) levels could be used as a marker of psoriasis arthritis (PsA) severity. However, CRP is usually normal in patients with PsA. Objective: To better understand the relationship between CRP and psoriasis arthritis subtypes in PsA patients in real-world clinical practice. Methods: In this retrospective study, patients were divided into …		❌
2219	M. T. Wan, M. H. Noe, D. B. Shin, A. W. Armstrong, K. C. Duffin, Z. C. Chiesa Fuxench, R. E. Kalb, A. Menter, E. L. Simpson, J. Takeshita, S. K. Tyring, A. S. Van Voorhees and J. M. Gelfand	2019	538 The vascular inflammation in psoriasis (VIP) trial: A secondary analysis of patient reported outcomes for patients treated with adalimumab, phototherapy, or placebo	Journal of Investigative Dermatology	139	5	Embase_31Oct2023	We examined patient reported outcomes (PROs) as secondary outcomes from a multicenter, randomized placebo-controlled trial designed to measure changes in cardiovascular disease markers over 12 weeks (NCT01553058). Patients were randomized (1:1:1) to adalimumab, placebo injections or narrowband ultraviolet B phototherapy. The Dermatology Life Quality Index (DLQI) and EQ-5D, were evaluated every 4 …		❌
30292	A. Darwich, K. Pankert, A. Ottersbach, M. Betsch, S. Gravius and M. Bdeir	2022	5-Year Clinical and Radiographic Results of the Direct Anterior Approach for Total Hip Arthroplasty Using a Collared Cementless Femoral Short-Stem Prosthesis	Journal of Clinical Medicine	11	2	Embase_31Oct2023	The aim of this study was to investigate the radiological and clinical outcome of the direct anterior approach (DAA) in total hip arthroplasty (THA) using a collared cementless femoral shortstem. This retrospective study included 124 patients with 135 THAs operated from 2014 to 2016 using a collared cementless triple tapered hydroxyapatite-coated femoral short-stem (AMIStem H Collared®, Medacta I…		❌
17012	J. B. Larsen, E. M. Roos, M. Laursen, S. Holden, M. N. Johansen, M. S. Rathleff, L. Arendt-Nielsen, S. Rasmussen and S. T. Skou	2022	5-YEAR FOLLOW-UP OF PATIENTS WITH KNEE OSTEOARTHRITIS RECEIVING NON-SURGICAL TREATMENT: RESULTS FROM A RANDOMIZED CONTROLLED TRIAL	Osteoarthritis and Cartilage	30		Embase_31Oct2023	Purpose: Non-surgical treatment of knee osteoarthritis (OA), such as exercise therapy and weight loss, improves pain, physical function and other patient-reported outcomes. However, knee OA is commonly perceived as a progressive condition that will worsen over time and improvements from non-surgical treatments seem to decrease 2-6 months after the intervention. Results from our randomized control…		❌
36733	C. Goodchild, M. O'Rourke, M. Haroon, O. FitzGerald and C. C. Murphy	2021	5-year longitudinal study of clinical and patient-reported outcomes in acute anterior uveitis	Eye (Lond)	35	2	Pubmed_31Oct	INTRODUCTION: Acute anterior uveitis (AAU) is a frequently encountered form of uveitis, most commonly an immune-mediated condition associated with the HLA-B27 gene with or without spondyloarthritis, or idiopathic in nature. This study's aim was to measure clinical and patient-reported outcomes 5 years after the first episode of immune-mediated AAU. METHODS: This is a longitudinal observational st…		❌
29140	V. P. Werth, D. Pearson, J. Okawa, R. Feng, J. Concha, B. Patel, E. Hejazi, C. Cornwall, S. Constantine and B. White	2019	610 Safety and efficacy of lenabasum in refractory skin-predominant dermatomyositis subjects treated on an open-label extension of trial JBT101-DM-001	Journal of Investigative Dermatology	139	5	Embase_31Oct2023	Background: Lenabasum is a synthetic, non-immunosuppressive, cannabinoid receptor type 2 agonist that activates resolution of innate immune responses. It had acceptable safety/tolerability and improved efficacy outcomes in the double-blind, randomized, placebo-controlled part A of a Phase 2 trial in refractory, skin-predominant dermatomyositis (DM). Objective: To provide long-term safety and effi…		❌
2727	H. Levy, B. Karamian, J. A. Canseco, S. Divi, A. S. Hilibrand, C. K. Kepler, A. R. Vaccaro and G. D. Schroeder	2021	79. Does facet distraction affect patient outcomes after ACDF?	Spine Journal	21	9	Embase_31Oct2023	BACKGROUND CONTEXT: Intervertebral distraction in anterior cervical discectomy and fusion (ACDF) leads to indirect nerve decompression but has been associated with facet joint over-distraction that may lead to postoperative axial neck pain. PURPOSE: The aim of this study is to determine if there is a correlation between the amount of facet distraction and postoperative patient-reported outcomes a…		❌
2517	M. P. F. Janssen, M. J. M. Peters, E. G. M. Steijvers-Peeters, P. Szomolanyi, E. M. C. Jutten, L. W. van Rhijn, L. Peterson, A. Lindahl, S. Trattnig and P. J. Emans	2021	7-Tesla MRI Evaluation of the Knee, 25 Years after Cartilage Repair Surgery: The Influence of Intralesional Osteophytes on Biochemical Quality of Cartilage	Cartilage	13	1_suppl	Embase_31Oct2023	Objective: To evaluate the morphological and biochemical quality of cartilage transplants and surrounding articular cartilage of patients 25 years after perichondrium transplantation (PT) and autologous chondrocyte transplantation (ACT) as measured by ultra-high-field 7-Tesla (7T) magnetic resonance imaging (MRI) and to present these findings next to clinical outcome. Design: Seven PT patients an…		❌
18219	C. Carlile, J. M. Hills, C. J. Devin, K. R. Archer and J. S. Pennings	2019	83. Postoperative opioids and 1-year outcomes after spine surgery	Spine Journal	19	9	Embase_31Oct2023	BACKGROUND CONTEXT: Opioid use prior to spine surgery has been associated with worse patient-reported outcomes, complications, and sustained postoperative opioid use. However, studies thus far have not assessed the relationship between opioid use in the initial postoperative period with long-term clinical outcomes and chronic postoperative opioid use. PURPOSE: Determine if longer duration and hig…		❌
15740	R. C. Reams, M. Vigan, T. W. Wright, J. J. King, J. D. Werthel and B. S. Schoch	2020	A 10-year experience with reverse shoulder arthroplasty: are we operating earlier?	Journal of Shoulder and Elbow Surgery	29	7	Embase_31Oct2023	Introduction: As surgeons' confidence in reverse shoulder arthroplasty (RSA) increases, they may tend to offer RSA earlier in the course of glenohumeral joint disease. This study evaluates the changes in the “tipping point” for primary RSA over a 10-year period to evaluate changes in practice. Methods: A total of 3975 primary RSAs performed over a 10-year period were retrospectively reviewed from…		❌
25666	K. Paalanen, J. Asikainen, T. Rannio, P. Hannonen and T. Sokka	2017	A 10-year follow up study of early seronegative arthritis diagnosed at an adult age	Annals of the Rheumatic Diseases	76		Embase_31Oct2023	Background: Up to 20-30% of patients enrolled into RA cohorts and clinical trials are seronegative. However, in studies examining predictors, prognosis, and response to treatment, seropositive and seronegative groups of patients seem to behave differently. Only a few studies have focused on the long term follow up of seronegative arthritis. Objectives: To investigate long-term outcomes of patient…		❌
35166	B. Gandek, E. M. Roos, P. D. Franklin and J. E. Ware, Jr.	2019	A 12-item short form of the Hip disability and Osteoarthritis Outcome Score (HOOS-12): tests of reliability, validity and responsiveness	Osteoarthritis Cartilage	27	5	Pubmed_31Oct	OBJECTIVE: To evaluate reliability, validity and responsiveness of HOOS-12, a 12-item short form of the 40-item Hip disability and Osteoarthritis Outcome Score (HOOS). HOOS-12 provides Pain, Function and Quality of Life (QOL) scale scores and a summary hip impact score. DESIGN: Data from 1,273 FORCE-TJR hip osteoarthritis (OA) patients who completed HOOS before and six and 12 months after total h…		❌
35563	B. Gandek, E. M. Roos, P. D. Franklin and J. E. Ware, Jr.	2019	A 12-item short form of the Knee injury and Osteoarthritis Outcome Score (KOOS-12): tests of reliability, validity and responsiveness	Osteoarthritis Cartilage	27	5	Pubmed_31Oct	OBJECTIVE: To evaluate reliability, validity and responsiveness of KOOS-12, a 12-item short form of the 42-item Knee injury and Osteoarthritis Outcome Score (KOOS) that provides Pain, Function and Quality of Life (QOL) scale scores and a summary knee impact score. DESIGN: Data from 1,392 knee osteoarthritis (OA) patients from the FORCE-TJR research cohort who completed KOOS before and 6 and 12 mo…		❌
27208	S. Hasni, M. Chapman, R. Feng, A. Ahmad, S. Gupta, M. Naqi, A. Munday, S. Lu, M. Gadina, Z. Manna, X. Li, Y. Shi, K. Mishra-Thakur, M. Davis, J. Chu, E. Poncio, Y. Temesgen-Oyelakin, J. Martinez, Z. Morris, I. Ochoa, S. Nakabo, B. Drinkard, G. McCrossin, M. Stockman, M. Kaplan, L. Saligan, R. Keyser, L. Chan and L. Chin	2021	A 12-week aerobic exercise training program in women with systemic lupus erythematosus (SLE) improves fatigue, mitochondrial dysfunction and associated interferon gene signature	Arthritis and Rheumatology	73	SUPPL 9	Embase_31Oct2023	Background/Purpose: Fatigue in SLE patients is ubiquitous and is reported as one of the most debilitating symptoms. Yet mechanisms underlying the pathophysiology of SLE-related fatigue are not well understood. Data from our group and others have shown that fatigue is independent of SLE disease activity. One mechanism proposed to explain fatigue is impairment in mitochondrial metabolism. Impaired …		❌
25245	T. Lu, L. Denehy, Y. Cao, Q. Cong, E. Wu, C. L. Granger, J. Ni and L. Edbrooke	2020	A 12-Week Multi-Modal Exercise Program: Feasibility of Combined Exercise and Simplified 8-Style Tai Chi Following Lung Cancer Surgery	Integrative Cancer Therapies	19		Embase_31Oct2023	Objective: To assess the feasibility, safety, and preliminary effect of a 12-week multi-modal rehabilitation program targeted at improving health-related quality of life and physical activity levels of patients with lung cancer following treatment. Methods: Patients with stage I to IIIA non-small cell lung cancer were included 6 to 12 weeks following completion of treatment. The intervention comp…		❌
37093	S. T. Skou and J. B. Thorlund	2018	A 12-week supervised exercise therapy program for young adults with a meniscal tear: Program development and feasibility study	J Bodyw Mov Ther	22	3	Pubmed_31Oct	OBJECTIVE: To describe the development and feasibility of an exercise therapy program for treatment of young adults (18-40 years of age) with a meniscal tear. METHODS: Researchers and experienced physical therapists developed a 12-week supervised neuromuscular and strengthening exercise therapy program based on clinical expertise and available evidence. Six patients (age range 22-39 years) consid…		❌
39121	A. J. Grazette, V. Wylde, S. Dixon, S. L. Whitehouse, A. W. Blom and M. R. Whitehouse	2018	A 15 to 17-year follow-up of the Kinemax total knee replacement	Knee	25	6	Pubmed_31Oct	BACKGROUND: There is a paucity of long-term data concerning the pre- and postoperative patient reported function of total knee replacement. The aim of this study was to determine the mortality, implant survivorship, patient reported function and satisfaction in a cohort of 114 patients, from a single centre, who received a Kinemax total knee replacement more than 15 years ago. METHODS: Patients c…		❌
15603	J. Creasey, J. Masterman, G. Turpin, R. Stanley, T. Immins, L. Burgess and T. W. Wainwright	2023	A 1RM Strengthening and Exercise Programme for the Treatment of Knee Osteoarthritis: A Quality-Improvement Study	Journal of Clinical Medicine	12	9	Embase_31Oct2023	Background: The Kneefit programme is a 12-week strengthening and exercise programme, personalised using body-weight ratios, for people with knee osteoarthritis. Objectives and Design: This quality-improvement study was conducted to evaluate the effectiveness of the programme for managing symptomatic knee osteoarthritis. Methods: The Kneefit programme was delivered between 20 August 2013 and 7 Jan…		❌
28568	J. Morel, L. Dagna, B. Joven Ibañez, T. Holzkaemper, C. El Baou, L. Unger, A. Semeraro, N. Gullick and T. Treuer	2023	A 24-MONTH PROSPECTIVE PSORIATIC ARTHRITIS OBSERVATIONAL STUDY OF PERSISTENCE OF TREATMENT - INTERIM ANALYSIS OF BASELINE CHARACTERISTICS	Rheumatology (United Kingdom)	62		Embase_31Oct2023	Background/Aims Ixekizumab (ixe), a highly selective interleukin (IL)-17A monoclonal antibody, has been approved for treatment of psoriatic arthritis (PsA). However, there is limited real-world evidence (RWE) available for ixe. PRO-SPIRIT is the first large-sample prospective observational study to provide RWE for ixe in patients (pts) with PsA. PRO-SPIRIT's primary objective is to describe treat…		❌
27496	J. Morel, L. Dagna, B. Joven-Ibáñez, T. Holzkaemper, C. El Baou, L. Unger, A. Semeraro, N. Gullick and T. Treuer	2022	A 24-MONTH PROSPECTIVE PSORIATIC ARTHRITIS OBSERVATIONAL STUDY of PERSISTENCE of TREATMENT (PRO-SPIRIT)-INTERIM ANALYSIS of BASELINE CHARACTERISTICS	Annals of the Rheumatic Diseases	81		Embase_31Oct2023	Background: Ixekizumab (ixe), a highly selective interleukin (IL)-17A monoclonal antibody, has been approved for treatment of psoriatic arthritis (PsA). However, there is limited real-world evidence (RWE) available for ixe. PRO-SPIRIT is the frst large-sample prospective observational study to provide RWE for ixe in patients (pts) with PsA. Objectives: PRO-SPIRIT's primary objective is to describ…		❌
15884	T. Hutson, N. Murman, D. Rolin, R. Jain, A. J. Laster, S. P. Cole and S. Jain	2022	A 30-Day Adjunct Wellness Intervention for the Management of Extra-Articular Symptoms of Rheumatoid Arthritis: A Formative Study	Journal of evidence-based integrative medicine	27		Embase_31Oct2023	Individuals with rheumatoid arthritis (RA) continually fall short of treatment targets using standard drug therapies alone. There is growing evidence that emphasizing physical and mental wellness is equally crucial for improving functioning among people with RA. The purpose of this formative study is to examine the feasibility of offering the wellness-based intervention ("KickStart30") in patient…		❌
33298	Drks	2023	A 3-arm, randomized, open-label, parallel active controlled, multicenter international study to compare the response of ultrasound-assessed synovitis to baricitinib, alone and combined with methotrexate versus etanercept in rheumatoid arthritis patients with inadequate response to methotrexate. Searching for synovium predictors of response	https://trialsearch.who.int/Trial2.aspx?TrialID=DRKS00027537			Cochrane_31Oct2023	INTERVENTION: Group 1: Baricitinib, Brand name Olumiant, 4mg/ day orally Group 2: 4 mg/day of baricitinib ( Barnd Name: Olumiant) orally + = 25 mg/week of methotrexate* orally or subcutaneously. Group 3: 50 mg/week of etanercept subcutaneously + = 25 mg/week of methotrexate* orally or subcutaneously CONDITION: ; M06 Other rheumatoid arthritis PRIMARY OUTCOME: Efficacy: The primary outcome conside…		❌
37683	S. Li, S. Kay and S. Porter	2017	A 3D assessment and feedback tool for Ankylosing Spondylitis from the perspective of healthcare professionals	Inform Health Soc Care	42	3	Pubmed_31Oct	To investigate the utility of 3D visualization technology to augment assessment and feedback for Ankylosing Spondylitis (AS), a visualization prototype was developed, and both subjective and objective measures of current assessment instruments were compared. To verify and establish a base-line for the prototype's effectiveness, motion data and measurement data from a healthy adult in a laboratory…		❌
509	M. C. Gallo, M. A. Samaan, V. Pedoia, R. B. Souza and S. Majumdar	2017	A 3-year longitudinal study in hip osteoarthritis: Association between baseline biomechanics and changes in patient reported outcomes and cartilage compositional T1ρ and T2	Journal of Orthopaedic Research	35		Embase_31Oct2023	INTRODUCTION: Hip osteoarthritis (OA) is a common, degenerative joint disease and a significant cause of disability worldwide1. Previous studies have demonstrated biomechanical differences between individuals with and without hip OA during walking, particularly in the sagittal plane2,3. These results suggest that the pattern and magnitude of loading across the hip joint during walking may be rela…		❌
29091	H. Burgess, S. Bahl, K. Wilensky, E. Spence, R. Jouppi, M. Rizvydeen, C. Goldstein, D. Williams, M. Kim and J. Burns	2022	A 4-WEEK SLEEP INTERVENTION THAT ADVANCES AND STABILIZES SLEEP TIMING LEADS TO MEANINGFUL IMPROVEMENTS IN PAIN AND PHYSICAL FUNCTION IN PEOPLE WITH FIBROMYALGIA	Sleep	45	SUPPL 1	Embase_31Oct2023	Introduction: Fibromyalgia is characterized by chronic widespread pain, mood and sleep disturbance, and affects over 20 million Americans. Pharmacological treatments (antidepressants, antiepileptics, opioids) often have small treatment effects and adverse side-effects. Exercise therapy requires significant patient motivation, and psychotherapy requires specialized personnel. Here we report on a r…		❌
17311	A. K. Nilsdotter, S. Toksvig-Larsen and E. M. Roos	2009	A 5 year prospective study of patient-relevant outcomes after total knee replacement	Osteoarthritis and Cartilage	17	5	Embase_31Oct2023	Objective: To prospectively describe self-reported outcomes up to 5 years after total knee replacement (TKR) in Osteoarthritis (OA) and to study which patient-relevant factors may predict outcomes for pain and physical function (PF). Methods: 102 consecutive patients with knee OA, 63 women and 39 men, mean age 71 (51-86) assigned for TKR at the Department of Orthopaedics at Lund University Hospit…		❌
38837	J. R. Berstock, M. R. Whitehouse, D. C. Piper, S. J. Eastaugh-Waring and A. W. Blom	2014	A 5-8 year retrospective follow-up of the C-stem AMT femoral component: patient reported outcomes and survivorship analysis	J Arthroplasty	29	9	Pubmed_31Oct	We report midterm functional, radiographic and survivorship data for the cemented, triple taper C-stem AMT femoral component from a consecutive cohort of 415 hip arthroplasties in 386 patients at a non-developer centre. Follow-up ranges were from 60 to 99 months, with a mean of 76 months. 32 hips were lost to follow-up. The median OHS was 40, median SF-12 mental component score (MCS) was 50, and …		❌
29711	A. Gomez-Rice, M. Capdevila-Bayo, S. Núñez-Pereira, S. Haddad, A. Vila-Casademunt, F. Pérez-Grueso, F. Kleinstück, I. Obeid, A. Alanay, F. Pellise and J. Pizones	2023	A 5-year follow-up of the effect of corrective surgery in young adults with idiopathic scoliosis	Spine Deformity	11	3	Embase_31Oct2023	Purpose: The purpose of this study was to determine mid-long-term outcomes (5 years) following surgery for young adult idiopathic scoliosis (YAdIS). Methods: This is a retrospective review of a prospective, multicenter adult deformity database including patients operated on idiopathic scoliosis by a single posterior approach, age at surgery between 19 and 29 (considered young adults), and 5-year …		❌
29464	L. T. Hoglund, L. Pontiggia and J. D. Kelly	2018	A 6-week hip muscle strengthening and lumbopelvic-hip core stabilization program to improve pain, function, and quality of life in persons with patellofemoral osteoarthritis: A feasibility pilot study	Pilot and Feasibility Studies	4	1	Embase_31Oct2023	Background: Patellofemoral joint (PFJ) osteoarthritis (OA) is prevalent in middle-aged and older adults. Despite this, there are minimal studies which have examined conservative interventions for PFJ OA. Weakness of proximal lower extremity muscles is associated with PFJ OA. It is unknown if a hip muscle strengthening and lumbopelvic-hip core stabilization program will improve symptoms and functi…		❌
17811	M. Garrido-Cumbrera, J. Gratacós, E. Collantes-Estevez, P. Zarco-Montejo, C. Sastre, L. Christen, S. Sanz-Gómez, J. Correa-Fernández and V. Navarro-Compán	2021	A Benchmarking Study Evaluating Axial Spondyloarthritis Burden in Spain and Other European Countries. Results from the Spanish Atlas and the European Map of Axial Spondyloarthritis (EMAS) Studies	International Journal of Rheumatic Diseases	24	9	Embase_31Oct2023	Aim: To compare the burden of disease in Spanish patients with axial spondyloarthritis (axSpA) vs other European countries (OEC). Methods: Data from 2846 unselected patients from the European Map of Axial Spondyloarthritis (EMAS) and the Atlas of Axial Spondyloarthritis in Spain (Atlas) were collected through online surveys. Comparative analysis was carried out between Spanish patients (2016) and…		❌
26308	M. Garrido-Cumbrera, E. Collantes-Estévez, V. Navarro-Compán, P. Zarco Montejo, C. Sastré, S. Sanz-Gómez, P. Plazuelo-Ramos and J. Gratacos-Masmitja	2020	A benchmarking study evaluating the burden of axial spondyloarthritis in spain compared with the rest of european countries. results of the spanish atlas and emas studies	Annals of the Rheumatic Diseases	79	SUPPL 1	Embase_31Oct2023	Background: Benchmarking studies in axial spondyloarthritis (axSpA) may provide evidence of disparities, making it necessary to improve the healthcare and management of these patients. Objectives: To evaluate differences between Spain and the rest of Europe (RoE) in relation to sociodemographic characteristics, life habits, and patient-reported outcomes (PROs) in axSpA patients. Methods: Data fro…		❌
24808	M. F. Ugarte-Gil, R. V. Gamboa-Cardenas, C. Reátegui-Sokolova, V. R. Pimentel-Quiroz, M. Medina, C. Elera-Fitzcarrald, Z. Rodriguez-Bellido, C. A. Pastor-Asurza, R. A. Perich-Campos and G. S. Alarcón	2023	A better self-efficacy is predictive of better health-related quality of life (HRQoL) in patients with systemic lupus erythematosus: Data from the Almenara Lupus Cohort	Lupus Science and Medicine	10	1	Embase_31Oct2023	Objective To determine the possible predictive value of self-efficacy on health-related quality of life (HRQoL) in patients with SLE. Methods Patients with SLE from the Almenara Lupus Cohort were included. Self-efficacy was ascertained with the six domains from the Patient-Reported Outcomes Measurement Information System (PROMIS) self-efficacy for managing chronic conditions. For PROMIS domains, …		❌
16150	L. Giordano, N. Maffulli, E. Morenghi, A. Quaglia, E. Prospero, F. Rosa and P. Volpi	2023	A BMI above 30 results in satisfying outcomes in patients undergoing fixed-bearing lateral unicompartmental knee arthroplasty	Knee surgery, sports traumatology, arthroscopy : official journal of the ESSKA	31	3	Embase_31Oct2023	PURPOSE: The purpose of this study is to analyse the effect of BMI on clinical outcomes of cemented fixed-bearing lateral unicompartmental knee arthroplasty (UKA) on a 2- to 12-year follow-up. METHODS: Between January 2010 and January 2020, a total of 103 lateral UKAs were implanted. The Oxford Knee Score (OKS) and the Western Ontario and McMaster University Osteoarthritis Index for pain, stiffne…		❌
26402	E. Wehler, N. Boytsov, C. Nicolay, O. Herrera-Restrepo and S. Kowal	2020	A Budget Impact and Cost Per Additional Responder Analysis for Baricitinib for the Treatment of Moderate-to-Severe Rheumatoid Arthritis in Patients with an Inadequate Response to Tumor Necrosis Factor Inhibitors in the USA	PharmacoEconomics	38	1	Embase_31Oct2023	Background/Objective: Baricitinib is a selective and reversible Janus kinase (JAK) inhibitor indicated for the treatment of adult patients with moderately to severely active rheumatoid arthritis (RA) who have had an inadequate response to one or more tumor necrosis factor inhibitors (TNFis) and has been shown to improve multiple clinical and patient-reported outcomes. However, it is unclear what …		❌
29527	N. M. George, V. Thimmappa, N. Gangaiah and A. Potlapati	2018	A case of concomitant psoriatic exfoliative dermatitis and pulmonary tb with adverse drug reaction to rifampicin	Journal of Clinical and Diagnostic Research	12	11	Embase_31Oct2023	Erythroderma or exfoliative dermatitis is scaling and erythema of skin involving more than 90% of total skin surface area and is a serious and difficult condition to treat because of large areas of involvement and multiple associated complications. Psoriasis is an important cause of exfoliative dermatitis and so is adverse drug reaction. Pulmonary tuberculosis, common in India, is usually ruled o…		❌
18393	K. Gaertner and M. Frei-Erb	2020	A Case Report of Burning Mouth Syndrome Treated with Individualised Homeopathy	Homeopathy	109	1	Embase_31Oct2023	Introduction Burning mouth syndrome (BMS) is a rare disease of unknown origin. No efficient treatment is known, and integrative approaches are warranted. So far, individualised homeopathy (iHOM) has not been evaluated or reported in any peer-reviewed journal as a treatment option. Methods At the Centre of Complementary Medicine at a university institute in Switzerland, a 38-year-old patient with …		❌
25772	B. Collins, A. Getgood, A. Z. Alomar, J. R. Giffin, K. Willits, P. J. Fowler, T. B. Birmingham and R. B. Litchfield	2013	A case series of lateral opening wedge high tibial osteotomy for valgus malalignment	Knee Surgery, Sports Traumatology, Arthroscopy	21	1	Embase_31Oct2023	Introduction: Lateral opening wedge high tibial osteotomy is a rarely employed surgical technique used for the treatment of lateral knee pain and degeneration in the setting of genu valgum. There exists little evidence of the suitability of this procedure for patients requiring osteotomies with a small correction. Materials and methods: A case series of 23 patients (24 knees) undergoing lateral o…		❌
29903	Z. Alasadi and N. Azeem	2021	A Case Series on Posterior Sacroiliac Joint Fusion and its Effect on Quality of Life	Neuromodulation	24	4	Embase_31Oct2023	Introduction: The sacroiliac joint (SIJ) is a complex diarthrodial joint that impacts functional mobility. These joints may become painful due to normal aging, falls, previous lumbar fusion, and changes during pregnancy. This pain can lead to a spectrum of unwanted symptoms, such as anxiety, that can cause a decrease in quality of life. When refractory to conservative treatment, posterior SIJ fus…		❌
1431	G. K. Brown	1990	A causal analysis of chronic pain and depression	Journal of Abnormal Psychology	99	2	Embase_31Oct2023	There is considerable controversy in the literature regarding the extent to which chronic pain and depression are associated and the possible causal relationship of such an association. The present study examines these issues with a sample of 243 patients diagnosed with rheumatoid arthritis (RA) who were mailed questionnaires for six waves of data collection. The results indicated that RA patient…		❌
26616	A. Siclari, G. Mascaro, C. Gentili, R. Cancedda and E. Boux	2012	A Cell-free scaffold-based cartilage repair provides improved function hyaline-like repair at one year	Clinical Orthopaedics and Related Research	470	3	Embase_31Oct2023	Background: Bone marrow stimulation techniques in cartilage repair such as drilling are limited by the formation of fibrous to hyaline-like repair tissue. It has been suggested such techniques can be enhanced by covering the defect with scaffolds. We present an innovative approach using a polyglycolic acid (PGA)-hyaluronan scaffold with platelet-rich-plasma (PRP) in drilling. Questions/purposes: …		❌
29163	V. T. Francio, C. Towery, S. Davani and T. L. Brown	2017	A clinical perspective of oral versus topical diclofenac sodium in the treatment of osteoarthritis	Archives of Physical Medicine and Rehabilitation	98	10	Embase_31Oct2023	Research Objectives: To review and discuss the current data with a clinical perspective regarding the utilization of oral versus topical Diclofenac sodium in the treatment of osteoarthritis to help clinicians in the decision making process in treating patients suffering from OA.DesignNarrative review. Setting: We present a narrative review discussing the results with a clinical perspective and no…		❌
32798	I. T. Euctr	2013	A clinical study in which neither staff at the site nor the patient nor the sponsor's team know if the patient received drug with an active ingredient or drug without an active ingredient. The aim of this study is to find out if tocilizumab is an effective and safe treatment in patients with Giant Cell Arteritis, an inflammatory disease of the blood vessels	https://trialsearch.who.int/Trial2.aspx?TrialID=EUCTR2011-006022-25-IT			Cochrane_31Oct2023	INTERVENTION: Product Name: tocilizumab SC Product Code: Ro 487‐7533/F10‐04 Pharmaceutical Form: Solution for injection INN or Proposed INN: tocilizumab CAS Number: 375823‐41‐9 Current Sponsor code: RO4877533 Other descriptive name: TOCILIZUMAB Concentration unit: mg/ml milligram(s)/millilitre Concentration type: not less then Concentration number: 180‐ Pharmaceutical form of the placebo: Solutio…		❌
31280	Isrctn	2020	A clinical study to assess whether there is a difference in outcomes in patients receiving either the PFC or the Attune knee replacement	https://trialsearch.who.int/Trial2.aspx?TrialID=ISRCTN10345709			Cochrane_31Oct2023	INTERVENTION: The study is designed as a single‐blinded randomized controlled trial with patients blinded to their treatment arm. Subjects will remain blinded as to their treatment arm for the duration of the trial period which will be 1 year for each subject. The patient population will comprise patients being referred to or currently under review for symptomatic knee osteoarthritis at Wrighting…		❌
32785	F. R. Euctr	2018	A clinical study to test the effects of a apremilast compared to placebo for the treatment of patients with Psoriatic Arthritis with less than 2 years of duration and up to 4 joints involved, despite stable treatment with either non-steroidal anti-inflammatory drugs (ie aspirin, ibuprofen and naproxyn) and /or = 1 non-biologic disease-modifying antirheumatic drugs (methotrexate OR sulfasalazine)	https://trialsearch.who.int/Trial2.aspx?TrialID=EUCTR2018-002735-26-FR			Cochrane_31Oct2023	INTERVENTION: Trade Name: Otezla Product Name: Apremilast Product Code: CC‐10004 Pharmaceutical Form: Film‐coated tablet INN or Proposed INN: Apremilast 10 mg CAS Number: 608141‐41‐9 Current Sponsor code: CC‐10004 Other descriptive name: APREMILAST Concentration unit: mg milligram(s) Concentration type: equal Concentration number: 10‐ Pharmaceutical form of the placebo: Film‐coated tablet Route o…		❌
2531	M. T. Sanchez-Santos, A. Judge, R. N. Batra, D. Murray, A. Price, A. D. Liddle, M. K. Javaid, C. Cooper and N. K. Arden	2014	A clinical tool for the prediction of patient-reported outcomes after knee replacement surgery	Osteoarthritis and Cartilage	22		Embase_31Oct2023	Purpose: To develop a clinical risk prediction tool to predict patientreported outcomes after undergoing primary total knee replacement (TKR) surgery. Methods:We used data from 1,649 patients from the Knee Arthroplasty Trial (KAT) who received primary TKR across 34 centres in the United Kingdom between July 1999 and January 2003. The main outcome was Oxford Knee Score (OKS) 12-months after surger…		❌
33405	D. Bohl, H. Gausmann, G. Vorberg, J. Sánchez, R. García-Barbal, J. F. Sarti and F. J. Harrison	1990	A clinical trial comparing a new NSAID (droxicam) and piroxicam in spinal osteoarthritis	International journal of clinical pharmacology, therapy, and toxicology	28	10	Cochrane_31Oct2023	This double‐blind, parallel, controlled and randomized trial compares the clinical efficacy and tolerance of a new NSAID (pro‐drug of piroxicam), droxicam, at the dose of 20 mg/day against that of piroxicam at the same dose. The comparison is drawn after the administration to 30 patients with spinal osteoarthritis during 8 weeks after a single‐blind placebo‐period run‐in of 7 days. Results show t…		❌
31921	Nct	2019	A Clinical Trial to Evaluate the Safety and Efficacy of Traditional Chinese Medicine in Sjögren's Syndrome	https://clinicaltrials.gov/show/NCT04111341			Cochrane_31Oct2023	This is 2 years' double blind, randomized, placebo‐controlled clinical trial. Patients fulfilled the classification criteria of Sjogren syndrome will be recruited. Eligible subjects will be randomized on a 2:1 ratio to Traditional Chinese Medicine (TCM) granules or placebo for 12 weeks. The treatment group will receive a combination formula with traditional Chinese medicine, Gan‐Lu‐Yin in the mor…		❌
32062	C. Z. Euctr	2022	A clinical trial to investigate IRL201805 in patients with rheumatoid arthritis	https://trialsearch.who.int/Trial2.aspx?TrialID=EUCTR2021-005771-39-CZ			Cochrane_31Oct2023	INTERVENTION: Product Name: IRL201805 Pharmaceutical Form: Solution for injection INN or Proposed INN: IRL201805 Current Sponsor code: IRL201805 Other descriptive name: Modified BiP Concentration unit: mg/ml milligram(s)/millilitre Concentration type: equal Concentration number: 5‐ Pharmaceutical form of the placebo: Solution for injection Route of administration of the placebo: Intravenous use C…		❌
32568	E. S. Euctr	2015	A clinical trial to investigate the efficacy and safety of a new compound for the treatment of diffuse systemic sclerosis, called IVA337. Patients in the trial will be randomly allocated to either the new treatment or a placebo and will be unaware of which treatment they are receiving	https://trialsearch.who.int/Trial2.aspx?TrialID=EUCTR2015-001617-27-ES			Cochrane_31Oct2023	INTERVENTION: Product Name: IVA337 Product Code: IVA337 Pharmaceutical Form: Capsule, hard INN or Proposed INN: IVA337 CAS Number: 927961‐18‐0 Current Sponsor code: IVA337 Other descriptive name: 1‐(6‐BENZOTHIAZOLYLSULFONYL)‐5‐CHLORO‐1H‐INDOLE‐2‐BUTANOIC ACID Concentration unit: mg milligram(s) Concentration type: equal Concentration number: 200‐ Pharmaceutical form of the placebo: Capsule, hard …		❌
31970	Ctri	2012	A clinical trial to study the efficacy and safety of "eprotirome" in Familial Hypercholesterolaemia patients who are currently treated with standard medication	https://trialsearch.who.int/Trial2.aspx?TrialID=CTRI/2012/02/002413			Cochrane_31Oct2023	INTERVENTION: Intervention1: Eprotirome: eprotirome 50 micrograms each day for 100 weeks eprotirome 50 micrograms each day for 14 days followed by eprotirome 100 micrograms daily for 98 weeks Control Intervention1: Placebo: placebo daily for 100 weeks CONDITION: Heterozygous Familial Hypercholesterolemia PRIMARY OUTCOME: Percent reduction in low‐density lipoprotein cholesterol (LDL‐C)‐‐‐‐‐‐Timepo…		❌
32755	P. L. Euctr	2018	A clinical trial to study the safety and efficacy of filgotinib, GS-9876 and GS-4059 in subjects with Sjogren's Syndrome	https://trialsearch.who.int/Trial2.aspx?TrialID=EUCTR2016-003558-34-PL			Cochrane_31Oct2023	INTERVENTION: Product Name: Filgotinib Product Code: GS‐6034 Pharmaceutical Form: Film‐coated tablet INN or Proposed INN: FILGOTINIB Current Sponsor code: filgotinib Concentration unit: mg milligram(s) Concentration type: equal Concentration number: 200‐ Pharmaceutical form of the placebo: Film‐coated tablet Route of administration of the placebo: Oral use Product Name: GS‐9876 Product Code: GS‐9…		❌
32754	E. S. Euctr	2017	A clinical trial to study the safety and efficacy of filgotinib, GS-9876 and GS-4059 in subjects with Sjogren's Syndrome	https://trialsearch.who.int/Trial2.aspx?TrialID=EUCTR2016-003558-34-ES			Cochrane_31Oct2023	INTERVENTION: Product Name: Filgotinib Product Code: GS‐6034 Pharmaceutical Form: Film‐coated tablet INN or Proposed INN: FILGOTINIB Current Sponsor code: filgotinib Concentration unit: mg milligram(s) Concentration type: equal Concentration number: 200‐ Pharmaceutical form of the placebo: Film‐coated tablet Route of administration of the placebo: Oral use Product Name: GS‐9876 Product Code: GS‐9…		❌
30111	Z. Walston	2019	A Closer Look at Patient Cancellation and No-shows in Physical Therapy	Archives of Physical Medicine and Rehabilitation	100	12	Embase_31Oct2023	Objective: The purpose of this study to investigate potential patient variables that directly impact the likelihood of patient cancellations and no-shows during physical therapy treatment. Design: Retrospective Observational Design. Setting: Outpatient Private Practice. Participants (or Animals, Specimens, Cadavers): 518 patients treated in a single clinic in Acworth, GA from 1/1/2017 to 12/31/20…		❌
34383	Actrn	2019	A Cognitive Behavioural intervention for parents of children with Arthritis	http://www.who.int/trialsearch/Trial2.aspx?TrialID=ACTRN12619000161123			Cochrane_31Oct2023	INTERVENTION: Parents will be randomly allocated into groups of 6‐8 and invited to attend four, two‐hour sessions of group Cognitive Behavioural Therapy (CBT) at the Murdoch University Psychology Clinic. The sessions will be conducted weekly and will be delivered by the student researcher, who is currently undertaking the second year of a Masters of Clinical Psychology. Training and supervision w…		❌
30851	R. A. Gorman, K. N. Christmas, P. Simon, M. A. Mighell and M. A. Frankle	2021	A cohort comparison of humeral implant designs in reverse shoulder arthroplasty: does implant design lead to lower rates of complications and revision?	Journal of Shoulder and Elbow Surgery	30	4	Embase_31Oct2023	Introduction: The purpose of this study was to evaluate the outcomes, revisions, and complications between a first-generation cemented modular humeral implant and a second-generation monolithic, primarily uncemented humeral implant in reverse total shoulder arthroplasty with 135° neck-shaft angle and varying degrees of metallic glenosphere offsets. Methods: We retrospectively evaluated patients u…		❌
39807	D. J. Matthews, F. S. Hossain, S. Patel and F. S. Haddad	2013	A Cohort Study Predicts Better Functional Outcomes and Equivalent Patient Satisfaction Following UKR Compared with TKR	Hss j	9	1	Pubmed_31Oct	BACKGROUND: Total knee replacement (TKR) is considered the gold standard treatment for advanced osteoarthritis of the knee (Choong and Dowsey, Int J Rheum Dis 14:167-74, 2011; Satku, Singapore Med J 44:554-556, 2003). Unicompartmental disease can be treated with unicompartmental knee replacement (UKR) or TKR. Some surgeons prefer the proven track record of TKR, while others prefer the more normal…		❌
29138	W. Pridgen, C. Duffy, J. Gendreau and R. M. Gendreau	2014	A combination of celecoxib and famciclovir is efficacious in the treatment of fibromyalgia: Results of a phase IIa randomized, double-blind, placebo-controlled study	Arthritis and Rheumatology	66		Embase_31Oct2023	Background/Purpose: Fibromyalgia (FM) is a common chronic pain syndrome with symptoms that include widespread pain, fatigue, sleep disruption and cognitive impairment. It is known that infections and other types of stressors are capable of triggering the development of FM. We hypothesize that these stressors could be responsible for triggering a reactivation of latent herpesviruses, and that this…		❌
27000	Y. W. Tarng and K. C. Lin	2019	A combined prone and supine approaches for complex three column tibial plateau fracture with posterolateral articular injury	Injury	50	10	Embase_31Oct2023	Introduction: Updated three column fixation of tibial plateau fractures (TPFs) arouse the importance of posterior column articular reduction. Complex TPFs with posterolateral (PL) articular injury is difficult to manage. We presented a strategy of combined positions and approaches to treat these injuries. Surgical technique was described and outcome of these were reported. Materials and Methods: …		❌
27863	S. Bridgewater, M. Ndosi, J. Dawson, P. Richards, C. Silverthorne, E. Dures, S. Goodman, C. Hill, S. L. Mackie and J. C. Robson	2023	A COMMON MEASURE OF THE IMPACT OF GLUCOCORTICOIDS IN PATIENTS WITH INFLAMMATORY AND AUTOIMMUNE CONDITIONS - THE STEROID PRO: A CROSS-CULTURAL VALIDATION STUDY WITH RASCH MODELS	Rheumatology (United Kingdom)	62		Embase_31Oct2023	Background/Aims Systemic glucocorticoids are key in the management of life- and organ-threatening rheumatic diseases, but have wide-ranging adverse effects of concern to patients and clinicians. We aimed to validate a Patient Reported Outcome (PRO) measure (the Steroid PRO) for assessing the impact of glucocorticoids on health-related quality of life (HRQoL) in patients receiving glucocorticoids …		❌ validation study
29444	K. K. W. Ho, G. Pong, Q. W. C. Poon, J. Y. Y. Kwok, W. W. Chau and M. T. Y. Ong	2021	A community-centric multi-disciplinary education program with the 8-section brocade Tai Chi therapy for patients with osteoarthritis of the knee – a pilot study	BMC Complementary Medicine and Therapies	21	1	Embase_31Oct2023	Background: Osteoarthritis (OA) of the knee is one of the most common chronic degenerative joint diseases, and a multi-disciplinary approach to educating patients with OA knee are effective in symptoms management. Tai Chi exercise is a novel approach to relieving knee OA symptoms. Combining both educational program and Tai Chi has not yet been explored. Methods: Multi-disciplinary education progr…		❌
35779	W. Füssenich, D. M. Gerhardt, T. Pauly, F. Lorenz, M. Olieslagers, C. Braun and J. L. van Susante	2020	A comparative health care inventory for primary hip arthroplasty between Germany versus the Netherlands. Is there a downside effect to fast-track surgery with regard to patient satisfaction and functional outcome?	Hip Int	30	4	Pubmed_31Oct	BACKGROUND: Treatment and rehabilitation protocol for hip arthroplasty differs between Germany and the Netherlands. The Dutch system promotes fast-track surgery whereas in Germany conventional care is provided with a longer hospital stay including rehabilitation. Clinical outcome, patient satisfaction and costs in both treatment protocols were compared in a prospective setup. MATERIAL AND METHODS…		❌
16682	D. T. Loveday, L. V. Barr, C. L. Loizou, G. Barton and G. Smith	2018	A comparative prospective cohort health economic analysis comparing ankle fusion, isolated great toe fusion and hallux valgus surgery	Foot and Ankle Surgery	24	1	Embase_31Oct2023	Background: This study assessed the health economics and outcomes of three common foot and ankle operations. Methods: Between July 2013 and October 2014 all patients undergoing ankle fusion (AF) for osteoarthritis, first metatarsophalangeal joint fusion for osteoarthritis (MF) or hallux valgus surgery (HV) were included. Patients having additional procedures were excluded. Patients completed the …		❌
17277	J. Ring, T. A. Clark and J. L. Giuffre	2023	A Comparative Study of 2-Corner, 3-Corner, and 4-Corner Arthrodesis for Midcarpal Arthritis	Hand (New York, N.Y.)			Embase_31Oct2023	BACKGROUND: Four-corner fusion (4CF) is a common treatment for midcarpal arthritis; however, alternatives including 2-corner fusion (2CF) and 3-corner fusion (3CF) have been described. Limited literature suggests 2CF and 3CF may improve range of motion but have higher complication rates. Our objective is to compare function and patient-reported outcomes following 4CF, 3CF, and 2CF at our institut…		❌
25521	R. Kumar and M. Prasad	2023	A Comparative Study of Different Rehabilitation Protocols for Patients Undergoing Anterior Cruciate Ligament (ACL) Reconstruction: Retrospective Cohort Study	International Journal of Pharmaceutical and Clinical Research	15	9	Embase_31Oct2023	Background: Disabling injuries in the Anterior Cruciate Ligament (ACL) are common musculoskeletal injury that frequently necessitates surgical intervention to restore knee joint stability. There is still some controversy about the best rehabilitation plan after surgery. This research aimed to evaluate and contrast many postoperative rehabilitation strategies for ACL restoration. Methods: Over the…		❌
29317	S. Tuteja, K. Srikant, T. Mohanty, S. Pradhan, R. Kafley and V. Venkatesan	2022	A Comparative Study of High Tibial Osteotomy Using Dynamic Axial Fixator and Locked Low-Profile Plate in Medial Osteoarthritis of Knee	NeuroQuantology	20	10	Embase_31Oct2023	Introduction: Kneeosteoarthritisranksamongthemostcommondisablingandcostlyhealthconditioninadults and its prevalence is projected to increase sharply over the next two decades. In this study, we compare twodifferent systems of fixation for HTO (High Tibial Osteotomy) usingdynamic axial fixator and locked low plate, and assess the stability of these fix ation devices, duration of treatment, the inc…		❌
29333	S. Liu, Y. Wang, M. Zhang, P. Wei, Y. Li, T. Wang and Q. Meng	2023	A comparative study of modern total ankle replacement and ankle arthrodesis for ankle osteoarthritis at different follow-up times: a systematic review and meta-analysis	International Orthopaedics	47	6	Embase_31Oct2023	Purpose: Total ankle replacement (TAR) or ankle arthrodesis (AA) is the main surgical treatment for end-stage ankle osteoarthritis. However, the therapeutic effect of the two surgical procedures at different follow-up times remains controversial. The purpose of this meta-analysis is to compare the short-term, medium-term, and long-term safety and efficiency of the two modern surgical treatments. …		❌	systematic review
31525	Nct	2019	A Comparative Study of Stem and Cup Fixation and Polyethylene Wear	https://clinicaltrials.gov/show/NCT04064723			Cochrane_31Oct2023	Material Patients The study will be conducted according to GCP, (Good Clinical Practice). Potential clinical study participants will be identified from the THR waiting list of Umeå University Hospital. The enrolment process will involve a review of the patient history from the medical records in order to match available patient details with the inclusion/exclusion criteria (see below). Patients c…		❌
33046	T. M. Mostafa, S. K. Hegazy, E. M. Elshebini, D. S. Saif and A. H. Elabd	2020	A comparative study on the anti-inflammatory effect of angiotensin-receptor blockers & statins on rheumatoid arthritis disease activity	Indian journal of medical research	152	4	Cochrane_31Oct2023	Background & objectives: Rheumatoid artherits (RA) is a refractory disease and the imbalance between pro‐ and anti‐inflammatory cytokines in favor of pro‐inflammatory cytokines has been implicated in pathogenesis of RA. In this context, the aim of the present study was to compare the anti‐inflammatory and antioxidant effects of candesartan, an angiotensin‐receptor blocker, and atorvastatin in RA …		❌
24954	M. Schwarze, L. P. Bartsch, J. Block, M. Alimusaj, A. Jaber, M. Schiltenwolf and S. I. Wolf	2021	A comparison between laterally wedged insoles and ankle-foot orthoses for the treatment of medial osteoarthritis of the knee: A randomized cross-over trial	Clinical rehabilitation	35	7	Embase_31Oct2023	OBJECTIVE: To compare biomechanical and clinical outcome of laterally wedged insoles (LWI) and an ankle-foot orthosis (AFO) in patients with medial knee osteoarthritis. DESIGN: Single-centre, block-randomized, cross-over controlled trial. SETTING: Outpatient clinic. SUBJECTS: About 39 patients with symptomatic medial knee osteoarthritis. INTERVENTIONS: Patients started with either LWI or AFO, det…		❌
33403	Nct	2019	A Comparison of Anatomically Aligned Versus Conventional in Unilateral Total Knee Arthroplasty	https://clinicaltrials.gov/show/NCT04181528			Cochrane_31Oct2023	Total knee arthroplasty(TKA) is a successful orthopedic surgery with excellent clinical outcome and survival. However, there are concerns about patient satisfaction in previous reports, and dissatisfaction rate of 15‐30% is reported in clinical outcomes(PROMs) of some studies. Therefore, for improving the patient's outcome and satisfaction after total knee arthroplasty, it is necessary to change …		❌
33796	N. C. Budhiparama, M. A. Gaudiani, P. B. White, J. Satalich, R. G. H. H. Nelissen, A. S. Ranawat and C. S. Ranawat	2019	A comparison of clinical and patient-reported outcome measures of TKR: Comparison of Asian to North American patients	Journal of Orthopaedic Surgery	27	2	Embase_31Oct2023	Background: Cultural differences between continents may also affect the outcome on interventions. This study compared an Asian and North American cohort of total knee replacement (TKR) patients. Questions/purposes: This study aims to compare the patient-reported outcome measures as well as a functional outcome after TKR between these two different patient populations with a different cultural soc…		❌
17091	B. W. Carey and J. Harty	2018	A comparison of clinical- and patient-reported outcomes of the cemented ATTUNE and PFC sigma fixed bearing cruciate sacrificing knee systems in patients who underwent total knee replacement with both prostheses in opposite knees	Journal of orthopaedic surgery and research	13	1	Embase_31Oct2023	BACKGROUND: The ATTUNE Knee by DePuy Synthes was introduced in 2013. It is designed to provide better range of motion and address patient-reported instability. The PFC Sigma Knee, an earlier prosthesis by DePuy Synthes, is a common knee replacement with a strong clinical track record. Our aim is to compare the outcomes after primary total knee replacement for end-stage knee osteoarthritis of the …		❌
17297	B. Carey, D. Reidy, J. Harty and J. Moore	2017	A comparison of clinical and patient-reported outcomes of the cemented attune fixed bearing cruciate sacrificing knee system and the cemented PFC sigma fixed bearing cruciate sacrificing knee system in patients who underwent total knee replacement with both prostheses in opposite knees	Irish Journal of Medical Science	186	2	Embase_31Oct2023	Background: The ATTUNE Knee by DePuy Synthes was introduced in 2013. It is designed to provide better range of motion and address patient-reported instability. The PFC Sigma Knee, an earlier prosthesis by DePuy Synthes is a common knee replacement with a strong clinical track record. Aim: To compare the outcomes after primary total knee replacement for end-stage knee osteoarthritis of the PFC and…		❌
25579	B. R. Siljander, S. K. Chandi, E. M. Debbi, A. S. McLawhorn, P. K. Sculco and B. P. Chalmers	2023	A Comparison of Clinical Outcomes After Total Knee Arthroplasty in Patients With Preoperative Nickel Allergy Receiving Cobalt Chromium or Nickel-Free Implant	Journal of Arthroplasty	38	7	Embase_31Oct2023	Background: The role of metal hypersensitivity reactions in total knee arthroplasty (TKA) failure is debated. There is no consensus on whether use of a more expensive nickel-free implant is indicated for patients who have preoperative nickel allergy. The purpose of this study was to examine the outcome of patients who have preoperative nickel allergy receiving nickel-free or cobalt chromium (CoCr…		❌
27478	L. Schroeder, A. Dunaway and D. Dunaway	2022	A Comparison of Clinical Outcomes and Implant Preference of Patients with Bilateral TKA: One Knee with a Patient-Specific and One Knee with an Off-the-Shelf Implant	JBJS Reviews	10	2	Embase_31Oct2023	Background:The purpose of this retrospective study was to compare clinical outcome results, perceived function, and overall preference among patients who had undergone staged bilateral total knee arthroplasty (TKA) with a cruciate-retaining, customized implant (customized TKA, or C-TKA) in 1 knee and an off-the-shelf (OTS) implant in the contralateral knee.Methods:Forty-seven patients (94 knees) …		❌
34359	Actrn	2020	A comparison of clinic-delivered and telehealth-delivered post-operative rehabilitation and functional assessment following total knee arthroplasty	https://trialsearch.who.int/Trial2.aspx?TrialID=ACTRN12620001168943			Cochrane_31Oct2023	INTERVENTION: All patients (>18 years of age) scheduled for primary TKR from the public and private lists of approximately five surgeons will be identified and their potential involvement in this project made known. If agreeable, a follow‐up contact will be made by the study coordinator where details of the study and participant involvement will be discussed. Consenting patients will then be sche…		❌
34261	Actrn	2016	A Comparison of Different Patellar Implant Designs in Total Knee Replacement	https://trialsearch.who.int/Trial2.aspx?TrialID=ACTRN12616000920493			Cochrane_31Oct2023	INTERVENTION: This research will study the outcomes of using different patellar implants in Total Knee Arthroplasty (TKA). Patients with knee osteoarthritis undergoing TKA will be randomized into three groups allocated to one of the three patellar implants' designs. The different patellar designs to be evaluated in this study are: ‐ Onlay oval: asymmetrical oval patella designs with three project…		❌
36313	B. Michelsen, R. Fiane, A. P. Diamantopoulos, D. M. Soldal, I. J. Hansen, T. Sokka, A. Kavanaugh and G. Haugeberg	2015	A comparison of disease burden in rheumatoid arthritis, psoriatic arthritis and axial spondyloarthritis	PLoS One	10	4	Pubmed_31Oct	OBJECTIVE: The main objective of this study was to compare disease burden in rheumatoid arthritis (RA), psoriatic arthritis (PsA) and axial spondyloarthritis (ax-SpA). METHODS: In this cross-sectional study, all the RA (1093), PsA (365) and ax-SpA (333) patients who visited the out-patient clinic of the Hospital of Southern Norway Trust during the year 2013 were included; the RA patients all had …		❌
32657		2015	A comparison of EQ5D index from the UK, US, and Japan preference weights model, and mapping algorithm from clinical outcomes in patients with rheumatoid arthritis: results from golimumab intravenous study	Arthritis & rheumatology	67	SUPPL. 10	Cochrane_31Oct2023	Background/Purpose: To compare the EQ5D index from the UK, US, and Japan preference weights models in patients with rheumatoid arthritis (RA), and to examine the relationship of each index with clinical outcomes for developing mapping algorithm. Methods: GO‐FURTHER was a multicenter, randomized, placebo‐controlled study. Adult patients with active RA were randomized to PBO + MTX (PBO group) or GL…		❌
27804	C. Han, C. O. Bingham, R. Westhovens, M. E. Weinblatt, L. Kim, D. Baker, S. Peterson and E. Hsia	2015	A comparison of EQ5D index from the UK, US, and Japan preference weights model, and mapping algorithm from clinical outcomes in patients with rheumatoid arthritis: Results of from simponi aria study	Annals of the Rheumatic Diseases	74		Embase_31Oct2023	Objectives: To compare the EQ5D index from the UK, US, and Japan preference weights models in patients with rheumatoid arthritis (RA), and to examine the relationship of each index with clinical outcomes for developing mapping algorithm. Methods: GO-FURTHER was a multicenter, randomized, placebo-controlled study. Adult patients with active RA were randomized to PBO + MTX (PBO group) or GLM (2mg/k…		❌
16850	K. Rucinski, R. Wissman, C. Crecelius, S. DeFroda, B. Crist and J. Cook	2023	A Comparison of Fresh-frozen Tendon versus Fresh Meniscus Allograft Transplantation for Acetabular Labrum Reconstruction	Orthopaedic Journal of Sports Medicine	11	7	Embase_31Oct2023	Objectives: To document indications, surgical technique, and outcomes for acetabular labrum reconstruction in the initial series of cases using fresh meniscus allograft transplantation in comparison to a contemporaneous cohort of cases using fresh-frozen tendon allografts. The study was designed to test the hypothesis that patients undergoing labral reconstructions using fresh meniscus allograft …		❌
32705	Isrctn	2020	A comparison of knee replacement surgery and knee joint distraction for treating osteoarthritis of the knee	https://trialsearch.who.int/Trial2.aspx?TrialID=ISRCTN14879004			Cochrane_31Oct2023	INTERVENTION: This is a pragmatic, non‐blinded, multi‐centre randomised controlled trial designed to establish the clinical and cost‐effectiveness of KJD in an NHS setting. 344 participants will be recruited from secondary care orthopaedic outpatient clinics following referral by their GP for symptoms of knee osteoarthritis. Potential participants will be identified by the local trial team and ap…		❌
38742	S. J. Rhee, H. J. Kim, C. R. Lee, C. W. Kim, H. C. Gwak and J. H. Kim	2019	A Comparison of Long-Term Outcomes of Computer-Navigated and Conventional Total Knee Arthroplasty: A Meta-Analysis of Randomized Controlled Trials	J Bone Joint Surg Am	101	20	Pubmed_31Oct	BACKGROUND: It is not clear whether long-term outcomes differ between computer-navigated and conventional total knee arthroplasty. The purpose of this study was to perform a meta-analysis comparing the radiographic outcomes, the long-term functional outcomes, and survivorship between computer-navigated total knee arthroplasty and conventional total knee arthroplasty. METHODS: We searched MEDLINE,…		❌
18327	M. E. Neufeld, A. Albers, N. V. Greidanus, D. S. Garbuz and B. A. Masri	2018	A Comparison of Mobile and Fixed-Bearing Unicompartmental Knee Arthroplasty at a Minimum 10-Year Follow-up	Journal of Arthroplasty	33	6	Embase_31Oct2023	Background: The long-term survivorship and functional outcomes of the mobile-bearing (MB) compared to the fixed-bearing (FB) unicompartmental knee arthroplasty (UKA) implant design remain a topic of debate. The aim of the current study was to compare the survivorship and functional outcomes of MB and FB UKA at a minimum 10-year follow-up. Methods: We retrospectively reviewed 106 consecutive media…		❌
17953	S. H. Farber, R. K. Dugan, M. D. White, C. T. Walker, L. K. O'Neill, N. Alan, J. J. Zhou, J. D. Turner, L. M. Tumialán and J. S. Uribe	2023	A comparison of modern-era anterior lumbar interbody fusion and minimally invasive transforaminal lumbar interbody fusion at the lumbosacral junction	Journal of neurosurgery. Spine			Embase_31Oct2023	OBJECTIVE: Interbody fusion is the primary method for achieving arthrodesis across the lumbosacral junction in the setting of degenerative pathologies, such as spondylosis and spondylolisthesis. Two common techniques are anterior lumbar interbody fusion (ALIF) and posterior transforaminal lumbar interbody fusion (TLIF). In recent years, interbody design and technology have advanced, and most earl…		❌
25340	T. G. Nielsen, O. G. Sørensen and M. Lind	2022	A comparison of multi-ligament reconstruction and isolated anterior cruciate ligament reconstruction at one year follow-up: results from the Danish Knee Ligament Reconstruction Registry	Journal of Experimental Orthopaedics	9	1	Embase_31Oct2023	Introduction: The Danish Knee Ligament Reconstruction Registry (DKRR) has monitored the outcomes of surgeries for multi-ligament knee injuries (MLKI) since 2005. This study aimed to compare the subjective clinical outcomes of patients who had undergone surgery after MLKI with those of patients who had received isolated anterior cruciate ligament (ACL) reconstruction. Materials and methods: This s…		❌
26943	S. B. Floyd, C. G. Chapman, E. Shanley, L. Ruffrage, E. Matthia, P. Cooper and J. M. Brooks	2018	A comparison of one-year treatment utilization for shoulder osteoarthritis patients initiating care with non-orthopaedic physicians and orthopaedic specialists	BMC Musculoskeletal Disorders	19	1	Embase_31Oct2023	Background: In this paper we investigate patients seeking care for a new diagnosis of shoulder osteoarthritis (OA) and the association between a patient's initial physician specialty choice and one-year surgical and conservative treatment utilization. Methods: Using retrospective data from a single large regional healthcare system, we identified 572 individuals with a new diagnosis of shoulder OA…		❌
29188	S. Haider, A. J. Janowski, J. B. Lesnak, K. Hayashi, D. L. Dailey, R. Chimenti, L. A. Frey-Law, K. A. Sluka and G. Berardi	2023	A comparison of pain, fatigue, and function between post-COVID-19 condition, fibromyalgia, and chronic fatigue syndrome: A survey study	Pain	164	2	Embase_31Oct2023	A growing number of individuals report prolonged symptoms following acute Coronavirus-19 (COVID-19) infection, known as post-COVID-19 condition (post-COVID-19). While studies have emerged investigating the symptom sequelae of post-COVID-19, there has been limited investigation into the characterization of pain, fatigue, and function in these individuals, despite initial reports of a clinical phen…		❌
1046	J. Singh, A. Sharma, H. K. S. Chawla and G. Sahni	2023	A comparison of patient reported outcomes in rheumatoid arthritis treated by tofacitinib versus methotrexate	National Journal of Physiology, Pharmacy and Pharmacology	13	8	Embase_31Oct2023	Background: Rheumatoid arthritis (RA) is a chronic and debilitating autoimmune disease characterized by systemic inflammation, persistent synovitis, and joint destruction. 1 Patients and physicians rate RA disease differently — while physicians focus on RA-specific clinical and radiographic outcomes, patients focus on how their general health is affected by RA, which may lead to discordance. Aim …		❌
34782	S. Pettersson, E. Svenungsson, J. Gustafsson, S. Möller, I. Gunnarsson and E. Welin Henriksson	2017	A comparison of patients' and physicians' assessments of disease activity using the Swedish version of the Systemic Lupus Activity Questionnaire	Scand J Rheumatol	46	6	Pubmed_31Oct	OBJECTIVES: We compared patients' assessments of systemic lupus erythematosus (SLE) disease activity by a Swedish version of the Systemic Lupus Activity Questionnaire (SLAQ) with physicians' assessments by the Systemic Lupus Activity Measure (SLAM) and Systemic Lupus Erythematosus Disease Activity Index 2000 (SLEDAI-2K). We also explored the performance of the SLAQ in patients with short (< 1 yea…		❌
32533	Nct	2021	A Comparison of Patients Receiving a Unicompartmental Knee Replacement With Robotic Assistance or With Conventional Instrumentation	https://clinicaltrials.gov/show/NCT04992078			Cochrane_31Oct2023	A unicompartmental (partial) knee replacement (UKR) is the removal of one part of the knee joint (a condyle), that has become damaged due to osteoarthritis, and replacing it with an artificial implant. The placement of these artificial implants and how they are aligned with each other is important because they can impact overall knee function and the long‐term survival of the implant. A UKR is a …		❌
24603	M. T. Wan, J. A. Walsh, E. T. Craig, M. E. Husni, J. U. Scher, S. M. Reddy, Y. Y. Leung and A. Ogdie	2021	A comparison of physical function instruments in psoriatic arthritis: HAQ-DI vs MDHAQ vs PROMIS10 global physical health	Rheumatology (United Kingdom)	60	5	Embase_31Oct2023	Objectives: Physical function is a core outcome in PsA. We examined the construct validity and responsiveness of three commonly used instruments to assess physical function in PsA: HAQ disability index (HAQ-DI), MultiDimensional HAQ (MDHAQ) and the Patient-Reported Outcomes Measurement Information System (PROMIS®) Global-10. Methods: Between 2016 and 2019, patients with PsA were enrolled in the P…		❌
39447	A. Gabr and F. S. Haddad	2023	A comparison of preoperative scores prior to anterior cruciate ligament reconstruction with optimal preinjury scores and final scores at two-year follow up	Bone Jt Open	4	1	Pubmed_31Oct	AIMS: The aim of this study was to compare the preinjury functional scores with the postinjury preoperative score and postoperative outcome scores following anterior cruciate ligament (ACL) reconstruction surgery (ACLR). METHODS: We performed a prospective study on patients who underwent primary ACLR by a single surgeon at a single centre between October 2010 and January 2018. Preoperative preinj…		❌
31398	Nct	2020	A Comparison of PRP Treatment to the IA vs. IA and EA Environments in Patients Diagnosed With Hip Osteoarthritis	https://clinicaltrials.gov/show/NCT04241354			Cochrane_31Oct2023	A novel comprehensive approach through which the joint and its surrounding structures are treated as an integrated system may offer a clinically superior treatment to hip osteoarthritis (OA) compared to only an intra‐articular (IA) infiltration. The efficacy of autologous leukocyte‐poor platelet‐rich plasma (LP‐PRP) for the treatment of OA is a growing area of regenerative orthopedic research. Th…		❌
16384	C. Kuenze, D. R. Bell, T. L. Grindstaff, C. M. Lisee, T. Birchmeier, A. Triplett and B. Pietrosimone	2021	A Comparison of Psychological Readiness and Patient-Reported Function Between Sexes After Anterior Cruciate Ligament Reconstruction	Journal of athletic training	56	2	Embase_31Oct2023	CONTEXT: Postoperative functional and return-to-sport outcomes after anterior cruciate ligament reconstruction (ACLR) differ by sex. However, whether sex disparities are observed in patient-reported outcome measures (PROMs) before return to sport after ACLR is unclear. OBJECTIVES: To compare common PROMs between young men and women who had not yet returned to sport after ACLR. DESIGN: Cross-secti…		❌
27900	N. Shadick, K. Schnock, V. Feather, J. Cui, G. Maica, A. Marshall, W. Francis, M. Yussuff, L. M. P. Chada, M. E. Weinblatt and J. Merola	2021	A comparison of quality of life outcomes between psoriatic arthritis and psoriasis patients: Data from the Brigham cohort for psoriasis and psoriatic arthritis registry (COPPAR)	Arthritis and Rheumatology	73	SUPPL 9	Embase_31Oct2023	Background/Purpose: To report the demographics, clinical characteristics, and differential impacts on quality of life measures among participants in the Psoriasis (PsO) and Psoriatic Arthritis (PsA) Registry (COPPAR). Methods: The COPPAR registry is a prospective, longitudinal registry for patients ≥ 18 years of age who have a diagnosis of PsO or PsA and were enrolled from a dermatology-rheumatol…		❌
25948	A. Miles and J. E. Pope	2014	A comparison of rheumatoid arthritis and systemic lupus erythematosus trial design: Ways to improve positive trials in systemic lupus erythematosus	Arthritis and Rheumatology	66		Embase_31Oct2023	Background/Purpose: Recent SLE RCTs were examined and compared to rheumatoid arthritis (RA) RCT to suggest modifications to SLE RCTs that could improve the future success of SLE trials. Methods: RA and SLE biologics RCTs published between 2005 and July 2013 were identified using PubMed. Inclusion criteria, study design, outcome measures, sample size calculations, baseline characteristics, steroid…		❌
30634	H. I. Kemp, J. Vollert, N. W. S. Davies, G. J. Moyle and A. S. C. Rice	2023	A Comparison of Self-reported Pain Measures Between Sensory Phenotypes in HIV-associated Sensory Neuropathy	Journal of Pain	24	1	Embase_31Oct2023	Painful HIV-associated neuropathy (HIV-SN) is a prevalent co-morbidity of HIV infection. Sensory phenotyping, using quantitative sensory testing (QST) could allow for improved stratification to guide personalized treatment. However, previous methods of QST interpretation have demonstrated limited association with self-reported pain measures. This study sought to identify differences in self-repor…		❌
33384	Isrctn	2020	A comparison of standard versus robotic total knee replacement	https://trialsearch.who.int/Trial2.aspx?TrialID=ISRCTN27624068			Cochrane_31Oct2023	INTERVENTION: RACER is a multi‐centre, patient‐assessor blinded, pragmatic randomised controlled trial to assess the clinical and cost‐effectiveness of robotic total knee replacement (TKR) compared to conventional TKR in the UK NHS health setting. This is the equivalent of a phase III study according to the IDEAL classification. Participants will be randomly allocated (1:1) to the two treatment g…		❌
16019	P. E. McKnight, S. Kasle, S. Going, I. Villanueva, M. Cornett, J. Farr, J. Wright, C. Streeter and A. Zautra	2010	A comparison of strength training, self-management, and the combination for early osteoarthritis of the knee	Arthritis Care and Research	62	1	Embase_31Oct2023	Objective. To assess the relative effectiveness of combining self-management and strength training for improving functional outcomes in patients with early knee osteoarthritis. Methods. We conducted a randomized intervention trial lasting 24 months at an academic medical center. Community-dwelling middle-aged adults (n = 273) ages 35-64 years with knee osteoarthritis, pain, and self-reported phys…		❌
37904	S. S. Jameson, J. Mason, P. Baker, P. J. Gregg, I. A. McMurtry, D. J. Deehan and M. R. Reed	2014	A comparison of surgical approaches for primary hip arthroplasty: a cohort study of patient reported outcome measures (PROMs) and early revision using linked national databases	J Arthroplasty	29	6	Pubmed_31Oct	The posterior and lateral approaches to primary hip arthroplasty were compared using national data from England and Wales. Specific component combinations of the most commonly used cemented and cementless implant brands were analysed separately. There was no significant difference between the approaches for all-cause revision risk (cemented: P = 0.726, cementless: P = 0.295) and revision for disl…		❌
1288	R. Ariza-Ariza, B. Hernández-Cruz, V. Navarro-Compán, C. Leyva Pardo, X. Juanola and F. Navarro-Sarabia	2013	A comparison of telephone and paper self-completed questionnaires of main patient-related outcome measures in patients with ankylosing spondylitis and psoriatic arthritis	Rheumatology International	33	11	Embase_31Oct2023	A cross-sectional study was performed to assess the correlation between telephone and self-administration of patient-related outcomes (PROs) used in the assessment of ankylosing spondylitis (AS) patients. Participants underwent a telephone interview in which the following measures were evaluated: numerical rating scales (NRSs) for global health, pain intensity, global pain, back pain, and back pa…		❌ assessing correlation between telephone and self-administered PROMs to asess ankylosing spodylitis	Cross-sectional study			❌ comparing paper to telehealth administration
29086	J. Dan, G. Sprow, J. Concha, J. Patel, N. Kodali, D. Diaz, T. Vazquez and V. P. Werth	2023	A comparison of the efficacy of Skindex-16 and Skindex-29 in dermatomyositis	British Journal of Dermatology	189	2	Embase_31Oct2023			❌
31027	I. Lvov, A. Grin, A. Talypov, A. Kordonskiy, A. Sytnik, U. Khushnazarov, V. Smirnov and V. Krylov	2019	A Comparison of the Long-Term Results of Posterior Transarticular Stand-Alone Screw Instrumentation and Magerl Technique in Patients with Traumatic Atlantoaxial Instability: Mean 5-Year Follow-Up Study with Radiological and Patient-Rated Outcomes Assessments	World Neurosurgery	125		Embase_31Oct2023	Objective: To perform a radiological analysis of the degeneration of C1-C2 joints after C1-C2 transarticular fixation (TAF) and compare the long-term results of a routine Magerl technique (RMT) to a posterior transarticular C1-C2 stand-alone screw instrumentation (SAS) application. Methods: A total of 40 patients (26 men and 14 women) were included in the present retrospective observational cohor…		❌
32821	Nct	2018	A Comparison of the Persona Total Knee Arthroplasty System Using CR or MC Polyethylene	https://clinicaltrials.gov/show/NCT03568123			Cochrane_31Oct2023	Background Knee replacement is an established treatment for late stage osteoarthritis (OA) of the knee (Charnley et al. 1961). There are different approaches to prosthetic replacement and current practices and designs are often based on limited evidence (Plate et al. 2012). There have been individual cohort studies, indirect comparisons and retrospective studies to test the efficacy of a variety …		❌
1858	J. R. Ebert, A. Smith, D. J. Wood and T. R. Ackland	2013	A comparison of the responsiveness of 4 commonly used patient-reported outcome instruments at 5 years after matrix-induced autologous chondrocyte implantation	The American journal of sports medicine	41	12	Embase_31Oct2023	Patient-reported outcome (PRO) instruments are employed to assess outcomes after matrix-induced autologous chondrocyte implantation (MACI), although the PRO most responsive to change after surgery remains unknown. To compare the responsiveness of 4 commonly used PRO instruments at 5 years after MACI. Cohort study (diagnosis); Level of evidence, 2. The Knee Injury and Osteoarthritis Outcome Score …		❌
40614	L. Humphrey, T. Willgoss, A. Trigg, S. Meysner, M. Kane, S. Dickinson and H. Kitchen	2017	A comparison of three methods to generate a conceptual understanding of a disease based on the patients' perspective	J Patient Rep Outcomes	1	1	Pubmed_31Oct	BACKGROUND: The Food and Drug Administration patient-reported outcome (PRO) guidance provides standards for PRO development, but these standards bring scientific and logistical challenges which can result in a lengthy and expensive instrument development process. Thus, more pragmatic methods are needed alongside traditional approaches. METHODS: Partnering with the National Ankylosing Spondylitis …		❌
31478	G. B. Euctr	2011	A comparison of two different cell types for treating osteoarthritis in the knee	https://trialsearch.who.int/Trial2.aspx?TrialID=EUCTR2010-022072-31-GB			Cochrane_31Oct2023	INTERVENTION: Product Name: Autologous chondrocytes Product Code: N/A Pharmaceutical Form: Suspension for injection INN or Proposed INN: autologous chondrocytes Concentration unit: Other Concentration type: range Concentration number: 1 million cells‐20 million cells Product Name: Autologous bone marrow‐derived stromal cells Product Code: N/A Pharmaceutical Form: Suspension for injection INN or P…		❌
2613	K. A. Dwyer, M. B. Coty, C. A. Smith, S. Dulemba and K. A. Wallston	2001	A comparison of two methods of assessing disease activity in the joints	Nursing research	50	4	Embase_31Oct2023	BACKGROUND: Considerable debate has occurred concerning the utility of different methods of obtaining joint counts and their usefulness in predicting outcomes in persons with rheumatoid arthritis. OBJECTIVE: The purpose of this study was to compare two methods of assessing disease activity in the joints (clinician joint count, self-reported joint count), and to compare their relative utility in p…		❌
29343	C. Dekkerhus, A. Mathiessen, C. Fjellstad, B. Slatwkosky-Christensen, H. B. Hammer and I. K. Haugen	2022	A COMPARISON of ULTRASOUND-DETECTED PATHOLOGIES in PERSONS with and WITHOUT KNEE OSTEOARTHRITIS and the ASSOCIATIONS with PAIN	Annals of the Rheumatic Diseases	81		Embase_31Oct2023	Background: Ultrasound can evaluate osteophytes and synovitis in persons with knee OA. However, albeit the literature demonstrates a positive association between knee pain and synovitis, the instruments used to report pain, the number of patients included, the strengths of associations and the overall quality of the studies varies greatly (1). Objectives: 1) To compare the degree of OA changes by…		❌
15421	M. H. W. Van Veghel, G. Hannink, J. Van Oldenrijk, L. N. Van Steenbergen and B. W. Schreurs	2023	A comparison of uncemented short versus standard stem length in total hip arthroplasty: results from the Dutch Arthroplasty Register	Acta Orthopaedica	94		Embase_31Oct2023	Background and purpose — We aimed to compare revision rates between uncemented short and standard stems in total hip arthroplasties (THAs) and the corresponding patient-reported outcome measures (PROMs). Patients and methods — We included all short (C.F.P., Fitmore, GTS, Metha, Nanos, Optimys, Pulchra, and Taperloc Microplasty) and standard stems in uncemented THAs registered between 2009 and 202…		❌
15862	P. W. Stratford and D. M. Kennedy	2014	A comparison study of KOOS-PS and KOOS function and sport scores	Physical therapy	94	11	Embase_31Oct2023	BACKGROUND: The KOOS-PS represents a shortened version of the Knee Injury and Osteoarthritis Outcome Score (KOOS) Function and Sport scales. Previous investigations have not evaluated the KOOS-PS against performance measures or self-report measures composed of items that assess a broad spectrum of ability levels. OBJECTIVE: The purpose of this study was to compare the construct validity of the KO…		❌
39067	C. S. Boomershine	2012	A comprehensive evaluation of standardized assessment tools in the diagnosis of fibromyalgia and in the assessment of fibromyalgia severity	Pain Res Treat	2012		Pubmed_31Oct	Standard assessments for fibromyalgia (FM) diagnosis and core FM symptom domains are needed for biomarker development and treatment trials. Diagnostic and symptom assessments are reviewed and recommendations are made for standards. Recommendations for existing assessments include the American College of Rheumatology FM classification criteria using the manual tender point Survey for diagnosis, th…		❌
28506	S. Tavakolpour, S. Alesaeidi, M. Darvishi, M. GhasemiAdl, S. Darabi-Monadi, M. Akhlaghdoust, S. Elikaei Behjati and A. Jafarieh	2019	A comprehensive review of rituximab therapy in rheumatoid arthritis patients	Clinical Rheumatology	38	11	Embase_31Oct2023	Rituximab (RTX) is an approved treatment for rheumatoid arthritis (RA) patients that do not respond adequately to disease-modifying antirheumatic drugs. However, different new concerns, such as efficacy, optimum dose, safety issues, prediction of response to RTX, and pregnancy outcomes have attracted a lot of attention. The PubMed database was systematically reviewed for the last published articl…		❌
16491	J. G. Wasser, B. D. Hendershot, J. C. Acasio, R. L. Krupenevich, A. L. Pruziner, R. H. Miller, S. M. Goldman, M. S. Valerio, L. T. Senchak, M. D. Murphey, D. A. Heltzel, M. G. Fazio, C. L. Dearth and N. A. Hager	2022	A Comprehensive, Multidisciplinary Assessment for Knee Osteoarthritis Following Traumatic Unilateral Lower Limb Loss in Service Members	Military medicine			Embase_31Oct2023	INTRODUCTION: Knee osteoarthritis (KOA) is a primary source of long-term disability and decreased quality of life (QoL) in service members (SM) with lower limb loss (LL); however, it remains difficult to preemptively identify and mitigate the progression of KOA and KOA-related symptoms. The objective of this study was to explore a comprehensive cross-sectional evaluation, at the baseline of a pro…		❌
26180	C. Bombardier, N. Bradshaw, A. Cesta, A. Wilkins, J. An, R. Heslegrave and E. Keystone	2011	A conceptual framework for the design of real-time systems for clinical monitoring and research in rheumatology	Journal of Rheumatology	38	6	Embase_31Oct2023	Objective: The use of computers in rheumatology clinical practice is increasing with many clinicians developing their own databases, the use of institutional e-charts and the NIH Patient-Reported Outcomes Measurement Information System. This topic is of particular importance in rheumatology as current guidelines recommend tight monitoring of patient outcomes as a component of optimal care. Our ob…		❌ developing a framework to design real time systems for clincial monitoring
16725	L. Klokker, R. H. Osborne, O. Norgaard, H. Bliddal and M. Henriksen	2014	A conceptual model for an activity-based pain measure to monitor and evaluate the effects of knee osteoarthritis treatment	Osteoarthritis and Cartilage	22		Embase_31Oct2023	Purpose: There is no consensus regarding which activities should be included in tests of physical function in knee osteoarthritis (OA). A range of Patient Reported Outcome Measures (PROMs) and performance tests exist, but none of them fully address the clinically relevant interaction between functional limitations and pain. Some guidelines indicate that assessment of pain in knee OA should always…		❌
40356	S. Ulstein, A. Årøen, L. Engebretsen, M. Forssblad, S. H. L. Lygre and J. H. Røtterud	2018	A Controlled Comparison of Microfracture, Debridement, and No Treatment of Concomitant Full-Thickness Cartilage Lesions in Anterior Cruciate Ligament-Reconstructed Knees: A Nationwide Prospective Cohort Study From Norway and Sweden of 368 Patients With 5-Year Follow-up	Orthop J Sports Med	6	8	Pubmed_31Oct	BACKGROUND: The effect of microfracture (MF) or surgical debridement of concomitant full-thickness cartilage lesions in anterior cruciate ligament-reconstructed knees on patient-reported outcomes remains to be determined. PURPOSE: To evaluate the effect of debridement or MF compared with no surgical treatment of concomitant full-thickness cartilage lesions on patient-reported outcomes 5 years aft…		❌
17224	S. Ulstein, A. Årøen, L. Engebretsen, M. Forssblad, S. H. L. Lygre and J. H. Røtterud	2018	A Controlled Comparison of Microfracture, Debridement, and No Treatment of Concomitant Full-Thickness Cartilage Lesions in Anterior Cruciate Ligament–Reconstructed Knees: A Nationwide Prospective Cohort Study From Norway and Sweden of 368 Patients With 5-Year Follow-up	Orthopaedic Journal of Sports Medicine	6	8	Embase_31Oct2023	Background: The effect of microfracture (MF) or surgical debridement of concomitant full-thickness cartilage lesions in anterior cruciate ligament–reconstructed knees on patient-reported outcomes remains to be determined. Purpose: To evaluate the effect of debridement or MF compared with no surgical treatment of concomitant full-thickness cartilage lesions on patient-reported outcomes 5 years aft…		❌
16452	Y. El Miedany, M. El Gaafary and D. Palmer	2011	A controlled pilot assessment of the utility of visual feedback in the treatment of early rheumatoid arthritis	Rheumatology	50		Embase_31Oct2023	Background: Visual feedback has contributed in the management of neuromuscular and psychiatric disorders, however, it has not yet been applied in rheumatology. Visual feedback is a relatively new tool that enables the patients to visualize and monitor a real-time change of their disease activity parameters as well as the patient's reported outcome measures. Integrating electronic data recording i…		❌
25071	M. Sullivan, D. J. Langford, P. S. Davies, C. Tran, R. Vilardaga, G. Cheung, D. Yoo, J. McReynolds, W. B. Lober, D. Tauben and K. E. Vowles	2018	A Controlled Pilot Trial of PainTracker Self-Manager, a Web-Based Platform Combined With Patient Coaching, to Support Patients’ Self-Management of Chronic Pain	Journal of Pain	19	9	Embase_31Oct2023	The objective of this study was to develop and pilot test a chronic pain empowerment and self-management platform, derived from acceptance and commitment therapy, in a pain specialty setting. A controlled, sequential, nonrandomized study design was used to accommodate intervention development and to test the efficacy of the PainTracker Self-Manager (PTSM) intervention (Web-based educational modul…		❌ no PROMs mentioned
30963	J. A. Jansen, J. Kruidenier, B. Spek and B. A. M. Snoeker	2020	A cost-effectiveness analysis after implementation of a fast-track protocol for total knee arthroplasty	Knee	27	2	Embase_31Oct2023	Background: Since the introduction of arthroplasty fast-track protocols, many studies have investigated their effect on complications and length of hospital stay. However, few fast-track studies have examined the long-term effects on cost and health-related quality of life after total knee arthroplasty (TKA). This study aimed to specifically analyze, after implementation of fast-track TKA, cost-e…		❌
1192	G. S. Gandhoke, H. M. Shin, Y. F. Chang, Z. J. Tempel, D. O. Okonkwo, P. C. Gerszten and A. S. Kanter	2015	A cost-effectiveness comparison between open transforaminal and minimally invasive lateral lumbar interbody fusions using the incremental cost-effectiveness ratio at 2-year follow-up	Clinical Neurosurgery	62		Embase_31Oct2023	INTRODUCTION: Both transforaminal lumbar interbody fusion (TLIF) and lateral lumbar interbody fusion (LLIF) are effective surgical interventions for patients with degenerative lumbar spondylosis. We sought to compare health care costs by calculating the incremental cost-effectiveness ratio and, thereby, the difference in the total cost per quality-adjusted life-year (QALY) gained for TLIF vs LLIF…		❌
1078	G. S. Gandhoke, H. M. Shin, Y. F. Chang, Z. Tempel, P. C. Gerszten, D. O. Okonkwo and A. S. Kanter	2016	A cost-effectiveness comparison between open transforaminal and minimally invasive lateral lumbar interbody fusions using the incremental cost-effectiveness ratio at 2-year follow-up	Neurosurgery	78	4	Embase_31Oct2023	BACKGROUND: Direct cost comparisons between minimally invasive spine surgeries and the open options are rare. OBJECTIVE: To compare healthcare costs associated with open transforaminal lumbar interbody fusion (TLIF) and minimally invasive lateral lumbar interbody fusion (LLIF) by calculating the incremental cost-effectiveness ratio (ICER) and to calculate the thresholds for minimum clinically imp…		❌
17936	A. F. Wells, N. Jodat and M. Schiff	2014	A critical evaluation of the role of subcutaneous abatacept in the treatment of rheumatoid arthritis: Patient considerations	Biologics: Targets and Therapy	8		Embase_31Oct2023	There are now more therapeutic options for the treatment of rheumatoid arthritis (RA) than ever before, involving a range of mechanisms of action and different routes of administration. The T-cell costimulation modulator abatacept is the first biologic therapy for RA to be available in both subcutaneous (SC) and intravenous (IV) formulations. This review evaluates the utility of SC abatacept, wit…		❌
25879	S. Rehm, J. Koroschetz, U. Gockel, M. Brosz and R. Baron	2009	A cross sectional cohort survey in 1434 patients with fibromyalgia: Demographic data, co-morbidities and sensory symptoms	European Journal of Pain	13		Embase_31Oct2023	Background: Patients with fibromyalgia are heterogeneous. They present a variety of sensory abnormalities, pain qualities and comorbidities. These data are important to optimise trial design and to tailor individual therapies. Methods: This investigation uses epidemiological and clinical data on the symptomatology of 1434 fibromyalgia patients from a cross-sectional survey (painDETECT) to 1) desc…		❌
30064	A. Sahoo, A. K. Mandal, K. Dwivedi and V. Kumar	2020	A cross talk between the immunization and edible vaccine: Current challenges and future prospects	Life Sciences	261		Embase_31Oct2023	Introduction: It is well known that immune system is highly specific to protect the body against various environmental pathogens. The concept of conventional vaccination has overcome the pandemic situation of several infectious diseases outbreak. Area covered: The recent idea of immunization through oral route (edible vaccine) is vital alternatives over conventional vaccines. Edible vaccines are …		❌
2789	R. Yang, J. Wang, H. Wang, E. L. Tracy and C. T. Tracy	2020	A cross-lagged model of depressive symptoms and mobility disability among middle-aged and older Chinese adults with arthritis	Geriatrics and Gerontology International	20	10	Embase_31Oct2023	Aim: To examine the reciprocal and longitudinal associations between depressive symptoms and mobility disability in middle-aged and older Chinese adults with arthritis. Methods: We used three waves of the China Health and Retirement Longitudinal Study. The analytic sample included 4682 community-dwelling adults aged ≥45 years with arthritis who completed the self-report measurement of depressive …		❌
29039	V. Chen, W. F. Harvey, J. B. Driban, M. Chung, L. L. Price and C. Wang	2014	A cross-sectional analysis of psychological symptoms, sleep quality, and functional balance in fibromyalgia	Arthritis and Rheumatology	66		Embase_31Oct2023	Background/Purpose: Previous studies suggest that FM may be associated with worse balance and falls. Balance requires the coordination of motor, sensory (ex. visual and vestibular), and cognitive abilities. These may be affected by the psychological symptoms present in FM. Depression, anxiety, and stress, have both cognitive (reduced attention) and somatic features (poor sleep quality and psychom…		❌
29812	M. D. Hale, G. Santorelli, C. Brundle and A. Clegg	2019	A cross-sectional study assessing agreement between self-reported and general practice-recorded health conditions among community dwelling older adults	Age and Ageing	49	1	Embase_31Oct2023	Background: self-reported data regarding health conditions are utilised in both clinical practice and research, but their agreement with general practice records is variable. The extent of this variability is poorly studied amongst older adults, particularly amongst those with multiple health conditions, cognitive impairment or frailty. This study investigates the agreement between self-reported …		❌
24857	I. M. G. J. Bronckers, M. J. van Geel, P. C. M. van de Kerkhof, E. M. G. J. de Jong and M. M. B. Seyger	2019	A cross-sectional study in young adults with psoriasis: potential determining factors in quality of life, life course and work productivity	Journal of Dermatological Treatment	30	3	Embase_31Oct2023	Background: Psoriasis can have a substantial impact on health-related quality of life (HRQoL), life course, and work productivity. Young adulthood is a critical, sensitive period of development that includes major life changing decisions. The impact of psoriasis on this vulnerable population is yet unknown. Objectives: To assess QoL, life course, and work productivity in young adults with psorias…		❌
16779	L. Maclachlan, P. Hodges, N. Collins and B. Vicenzino	2018	A cross-sectional study of somatosensory and psychological factors in patellofemoral pain	Journal of Science and Medicine in Sport	21		Embase_31Oct2023	Introduction: Patellofemoral pain is considered to be a load-related condition, conceptualized biomechanically and maintained by ongoing nociceptive input. For many, the condition persists, suggesting other mechanisms beyond nociception may be involved. This study compared psychological factors and somatosensory characteristics in those with persistent patellofemoral pain and asymptomatic control…		❌
39551	E. Nikiphorou, J. Uksila and T. Sokka	2018	A cross-sectional study of vitamin D levels in a large cohort of patients with rheumatic diseases	Clin Rheumatol	37	3	Pubmed_31Oct	The objective of this study is to examine 25-hydroxyvitamin D [25(OH)D] (D-25) levels and associations with patient- and disease-related factors in rheumatic diseases. This is a register-based study of D-25 levels in adult patients seen at the Central Finland Hospital rheumatology clinic (January 2011-April 2015). Demographic, clinical, laboratory, and patient-reported outcomes (PROs) were collec…		❌
36100	C. T. M. Wang, W. Fong, Y. H. Kwan, J. K. Phang, N. L. Lui, Y. Y. Leung, J. Thumboo and P. P. Cheung	2018	A cross-sectional study on factors associated with patient-physician discordance in global assessment of patients with axial spondyloarthritis: an Asian perspective	Int J Rheum Dis	21	7	Pubmed_31Oct	AIM: To identify the factors associated with patient-physician discordance in patients with axial spondyloarthritis (axSpA) in an Asian population. METHODS: A cross-sectional study was conducted in two tertiary referral centers in Singapore. Patients with axSpA who fulfilled Assessment in Ankylosing Spondylitis International Working Group 2009 criteria for axSpA were included in the study. Socio-…		❌
17427	C. T. M. Wang, W. Fong, Y. H. Kwan, J. K. Phang, N. L. Lui, Y. Y. Leung, J. Thumboo and P. P. Cheung	2018	A cross-sectional study on factors associated with patient–physician discordance in global assessment of patients with axial spondyloarthritis: an Asian perspective	International Journal of Rheumatic Diseases	21	7	Embase_31Oct2023	Aim: To identify the factors associated with patient–physician discordance in patients with axial spondyloarthritis (axSpA) in an Asian population. Methods: A cross-sectional study was conducted in two tertiary referral centers in Singapore. Patients with axSpA who fulfilled Assessment in Ankylosing Spondylitis International Working Group 2009 criteria for axSpA were included in the study. Socio-…		❌
2335	Y. Goh, Y. H. Kwan, Y. Y. Leung, W. Fong and P. P. Cheung	2019	A cross-sectional study on factors associated with poor work outcomes in patients with axial spondyloarthritis in Singapore	International Journal of Rheumatic Diseases	22	11	Embase_31Oct2023	Aim: Axial spondyloarthritis (axSpA) affects patients in the prime of their economic productivity. We aim to identify factors associated with poor work productivity in patients with axSpA in Singapore. Methods: A cross-sectional study was performed in two tertiary centers in Singapore. Consecutive adult patients ≥21 years fulfilling Assessment in Spondyloarthritis International Society (ASAS) 200…		❌
25638	M. Sexton, C. Cuttler, J. S. Finnell and L. K. Mischley	2016	A Cross-Sectional Survey of Medical Cannabis Users: Patterns of Use and Perceived Efficacy	Cannabis and Cannabinoid Research	1	1	Embase_31Oct2023	Background: The political climate around Cannabis as a medicine is rapidly changing. Legislators are adopting policies regarding appropriate medical applications, while the paucity of research may make policy decisions around conditions for which Cannabis is an effective medicine difficult. Methods: An anonymous online survey was developed to query medical Cannabis users about the conditions they…		❌
16059	T. W. Wainwright, L. C. Burgess, T. Immins, N. Cowan and R. G. Middleton	2020	A cycling and education intervention for the treatment of hip osteoarthritis: A quality improvement replication programme	SAGE Open Medicine	8		Embase_31Oct2023	Objectives: The Cycling against Hip Pain programme is a 6-week exercise and education treatment pathway for people with hip osteoarthritis. Preliminary results of the Cycling against Hip Pain programme found significant improvements in clinical and patient-reported outcome measures for patients referred from primary care. This article evaluates the effectiveness of the changes made to the pathway…		❌
16809	C. M. Rossi, A. Horisberger, L. Moi, K. Ohimiti, M. Perreau, G. Pantaleo and C. Ribi	2019	A cytokine “Scar signature” characterizes patients with fatigue in systemic lupus erythematosus and Sjogren's syndrome	Annals of the Rheumatic Diseases	78		Embase_31Oct2023	Background: Fatigue is highly prevalent in systemic lupus erythematosus patients (SLE) and primary Sjoegren's syndrome (pSS) and represents one of its unmet needs. [1] Its pathogenesis is multifactorial, with the activity of the underlying disease exerting a prominent role, along with psychological factors and co-morbid conditions. Previous studies evaluating fatigue and cytokines in patients wit…		❌
40783	M. E. Hyde-Nolan	2015	A daily study of the sleep-pain relationship in fibromyalgia.DP - 2015	Dissertation Abstracts International: Section B: The Sciences and Engineering	76	2-B(E)	APA PsycInfo_31Oct	Fibromyalgia (FM) impacts millions of individuals around the world and is characterized by widespread chronic pain and tenderness as well as nonrestorative sleep, fatigue, and stiffness (Wolfe et al., 1990; Wolfe et al., 2010). Poor sleep quality is reported by more than 90% of individuals with FM, suggesting that sleep disturbance may be a contributing factor to the pain experience (Moldofsky, 2…		❌
17581	A. Urhausen, M. Pedersen, H. Grindem, N. Ito, E. Arhos, A. Schmith, K. Silbernagel, M. Axe, L. Engebretsen, L. Snyder-Mackler and M. A. Risberg	2023	A DECADE AFTER THE DELAWARE-OSLO ACL TREATMENT ALGORITHM: WHAT ARE THE LONG-TERM OUTCOMES?	BMJ Open Sport and Exercise Medicine	9		Embase_31Oct2023	Introduction The Delaware-Oslo ACL treatment algorithm is distinct as it includes progressive rehabilitation with repeated functional testing, patient education and shared decision-making about treatment. We described and compared 10-year knee osteoarthritis and patient-reported outcomes in athletes who followed our treatment algorithm and chose early (<6 months) anterior cruciate ligament recons…		❌
25006	K. Nguyen, J. Barsalou, D. Basodan, M. Batthish, S. M. Benseler, R. A. Berard, N. Blanchette, G. Boire, R. Bolaria, A. Bruns, D. A. Cabral, B. Cameron, S. Campillo, T. Cellucci, M. Chan, G. Chédeville, A. L. Chetaille, A. Chhabra, J. Couture, P. Dancey, J. J. De Bruycker, E. Demirkaya, M. Dhalla, C. M. Duffy, B. M. Feldman, D. E. Feldman, T. Gerschman, E. Haddad, L. Heale, J. Herrington, K. Hough…	2023	A decade of progress in juvenile idiopathic athritis treatments and outcomes in Canada: results from ReACCh-Out and the CAPRI registry	Rheumatology (Oxford, England)			Embase_31Oct2023	OBJECTIVE: To assess changes in juvenile idiopathic arthritis (JIA) treatments and outcomes in Canada, comparing a 2005-2010 and a 2017-2021 inception cohorts. METHODS: Patients enrolled within three months of diagnosis in the Research in Arthritis in Canadian Children Emphasizing Outcomes (ReACCh-Out) and the Canadian Alliance of Pediatric Rheumatology Investigators Registry (CAPRI) cohorts were…		❌
18172	A. Urhausen, M. Pedersen, H. Grindem, N. Ito, M. J. Axe, L. Engebretsen, L. Snyder-Mackler and M. A. Risberg	2023	A decade of the Delaware-Oslo ACL treatment algorithm: What are the long-term outcomes?	Sports Orthopaedics and Traumatology	39	2	Embase_31Oct2023	Introduction: Many young adults develop knee osteoarthritis and have poor knee function long-term after an anterior cruciate ligament (ACL) injury, regardless of treatment with ACL reconstruction (ACLR) or rehabilitation alone. There is a need to investigate how to provide better outcomes. We described and compared 10-year knee osteoarthritis and patient-reported outcomes in athletes who followed…		❌
29216	H. Bobrovsky, K. Clarno, D. Jain, S. Huber and K. J. Choo	2022	A DECENTRALIZED TRIAL EVALUATING THE EFFICACY OF A MULTIMODAL PAIN TREATMENT MOBILE APPLICATION FOR OSTEOARTHRITIS	Osteoarthritis and Cartilage	30		Embase_31Oct2023	Purpose: Affecting over 500M people globally and incurring annual hospital costs exceeding $16.5B in the US alone, osteoarthritis (OA) represents a major socio-economic burden. Treatment options are often limited by high costs and challenges surrounding accessibility. This innovative study evaluated the efficacy of a digital multimodal pain treatment (MPT), the Kaia Hip and Knee Pain mobile appli…		❌ comparing the app rather than PROMs
25132	O. Andronic, M. Rohner, N. Helmy, C. Kellner and D. A. Graf	2023	A Decreased Tibial Tuberosity-Trochlear Groove Distance is Associated with Lateral Patellofemoral Joint Degeneration after Implantation of Medial Fixed-bearing Unicompartmental Knee Arthroplasty - A Minimum 5 Year Follow-up	Swiss Medical Weekly	153		Embase_31Oct2023	Purpose: The influence of lateral patellofemoral osteoarthritis (PFOA) in medial unicompartmental knee arthroplasty (UKA) is controversial. Our aim was to identify radiographic factors that may lead to progressive PFOA after implantation of a fixedbearing medial UKA and their impact on patient-reported outcomes (PROMs). Methods: A retrospective consecutive cohort of patients undergoing medial UKA…		❌
36822	O. Andronic, N. Helmy, C. Kellner and D. A. Graf	2023	A decreased tibial tuberosity-trochlear groove distance is associated with lateral patellofemoral joint degeneration after implantation of medial fixed-bearing unicompartmental knee arthroplasty - a minimum five year follow-up	Int Orthop	47	9	Pubmed_31Oct	PURPOSE: The influence of lateral patellofemoral osteoarthritis (PFOA) in medial unicompartmental knee arthroplasty (UKA) is controversial. Our aim was to identify radiographic factors that may lead to progressive PFOA after implantation of a fixed-bearing medial UKA and their impact on patient-reported outcomes (PROMs). METHODS: A retrospective consecutive cohort of patients undergoing medial UK…		❌
25027	O. Andronic, N. Helmy, C. Kellner and D. A. Graf	2023	A decreased tibial tuberosity-trochlear groove distance is associated with lateral patellofemoral joint degeneration after implantation of medial fixed-bearing unicompartmental knee arthroplasty — a minimum five year follow-up	International Orthopaedics	47	9	Embase_31Oct2023	Purpose: The influence of lateral patellofemoral osteoarthritis (PFOA) in medial unicompartmental knee arthroplasty (UKA) is controversial. Our aim was to identify radiographic factors that may lead to progressive PFOA after implantation of a fixed-bearing medial UKA and their impact on patient-reported outcomes (PROMs). Methods: A retrospective consecutive cohort of patients undergoing medial UK…		❌
17604	J. W. van Straalen, M. van Stigt Thans, N. M. Wulffraat, S. de Roock and J. F. Swart	2022	A Diagnostic Prediction Model for Separating Juvenile Idiopathic Arthritis and Chronic Musculoskeletal Pain Syndrome	Journal of Pediatrics	251		Embase_31Oct2023	Objective: To develop and validate a diagnostic prediction model that can distinguish between juvenile idiopathic arthritis (JIA) and chronic musculoskeletal pain syndrome (CMPS) based on patient-reported outcomes. Study design: This retrospective cohort study evaluated whether the Juvenile Arthritis Multidimensional Assessment Report (JAMAR) performs well in distinguishing JIA from CMPS. We anal…		❌
36716	R. Iorio, N. Biadasz, N. Giunta, A. F. Chen, T. A. Einhorn and R. Karia	2023	A Digital Platform for the Self-Management of Knee Arthritis: MyArthritisRx.com	Orthop Clin North Am	54	1	Pubmed_31Oct	MyArthritisRx.com (MARx) is an online digital platform with resources to effectively manage osteoarthritis and directs patients to the appropriate information and tools to manage their disease. The key to self-management is a self-evaluation and staging program powered by an algorithm based on 150,000 arthritis patients. Outcome data (PROMs), comorbidities, demographics, and personalized characte…		❌ evaluating digital platform
299	J. C. Robson, J. Dawson, J. Shea, H. Doll, S. Ashdown, R. Borchin, E. Easley, J. Farrar, D. Gebhart, K. Kellom, G. Lanier, R. Luqmani, C. McAlear, J. Mills, N. Milman, J. Peck, G. Tomasson, P. F. Cronholm and P. Merkel	2017	A disease-specific patient-reported outcome for ANCA associated vasculitis: Scale structure and measurement properties of the AAV-pro	Rheumatology (United Kingdom)	56		Embase_31Oct2023	Objectives: Patients with ANCA associated vasculitis (AAV) have impairments in physical and mental health. An international team including patient partners, has developed a disease specific patient reported outcome measure: the AAV PRO, in collaboration with the Outcome Measures in Rheumatology (OMERACT) Vasculitis Working Group. Thirty-five candidate questionnaire items were produced following i…		❌
34184	J. Robson, J. Dawson, J. A. Shea, H. Doll, S. Ashdown, R. Borchin, E. Easley, J. Farrar, D. Gebhart, K. Kellom, G. Lanier, R. A. Luqmani, C. McAlear, J. Mills, N. Milman, J. Peck, G. Tomasson, P. F. Cronholm and P. A. Merkel	2017	A disease-specific patient-reported outcome for anti-neutrophil cytoplasmic antibody-associated vasculitis: Scale structure and measurement properties of the anti-neutrophil cytoplasmic antibody-associated vasculitis patient-reported outcome measure	Rheumatology (United Kingdom)	56		Embase_31Oct2023	Background: ANCA-associated vasculitis (AAV) is an organ- and lifethreatening disease. Patients present with active disease, followed by periods of remission and flare, and have impairments in mental and physical wellbeing due to disease and treatment. An international team has developed a disease- specific patient-reported outcome measure: the AAV-PRO, supported by a steering group, including fo…		❌
33372	D. K. Euctr	2019	A double blind trial in two parts in people with active newly discovered rheumatoid arthritis. The experiment takes place in several hospitals. In order to better assess the mechanism of action of the active study drug AP1189, AP1189 is compared to an inactive substance (placebo). Which treatment the person should have is determined by random distribution (randomization). The purpose of the exper…	https://trialsearch.who.int/Trial2.aspx?TrialID=EUCTR2019-001185-15-DK			Cochrane_31Oct2023	INTERVENTION: Product Code: AP1189 Pharmaceutical Form: Powder for oral suspension INN or Proposed INN: Not applicable Current Sponsor code: AP1189 Concentration unit: mg/g milligram(s)/gram Concentration type: range Concentration number: 50‐100 Pharmaceutical form of the placebo: Powder for oral suspension Route of administration of the placebo: Oral use CONDITION: rheumatoid arthritis ; MedDRA …		❌
1886	T. R. Turgeon, B. Cameron, C. D. Burnell, D. R. Hedden and E. R. Bohm	2019	A double-blind randomized controlled trial of total knee replacement using patient-specific cutting block instrumentation versus standard instrumentation	Canadian journal of surgery. Journal canadien de chirurgie	62	6	Embase_31Oct2023	Background: Patient-specific cutting blocks in total knee arthroplasty have been promoted to improve mechanical alignment, reduce alignment outliers and improve patient outcomes. The aim of this study was to compare the efficacy of patient-specific instrumentation (PSI) and conventional instrumentation (CI) in achieving neutral alignment and accurate component positioning in total knee arthroplas…		❌
27146	J. F. Baker, M. Patel, T. Neogi, K. Robinson, A. Ogdie and C. Scanzello	2021	A double-blind randomized trial to evaluate the efficacy of corticosteroid injections for osteoarthritis of the knee using mobile devices	Osteoarthritis and Cartilage	29		Embase_31Oct2023	Purpose: Recent evidence has called into question the value of corticosteroid injections for osteoarthritis of the knee (KOA). Variability in clinical trial design has resulted in inconsistent Results from clinical studies evaluating efficacy of this commonly performed procedure. We designed a pilot and feasibility double-blind trial to evaluate the benefit of corticosteroid injections with monit…		❌
32797	D. E. Euctr	2017	A double-blind study in subjects with moderate to severe plaque psoriasis to evaluate efficacy, safety, tolerability of four different dose levels of ABY-035 compared to placebo	https://trialsearch.who.int/Trial2.aspx?TrialID=EUCTR2017-001615-36-DE			Cochrane_31Oct2023	INTERVENTION: Product Code: ABY‐035 Pharmaceutical Form: Solution for injection INN or Proposed INN: Not available Current Sponsor code: ABY‐035 Concentration unit: mg/ml milligram(s)/millilitre Concentration type: equal Concentration number: 20‐ Pharmaceutical form of the placebo: Solution for injection Route of administration of the placebo: Subcutaneous use Product Code: ABY‐035 Pharmaceutical…		❌
33573	G. B. Euctr	2010	A Double-Blind, Double-Dummy, Randomized, Active-Comparator, Arthritis Non-Inferiority Study of LT-NS001 versus Naprosyn® for Twelve Weeks in Osteoarthritis Patients to Compare Endoscopic Gastric Ulcer Rates - Nature Trial	https://trialsearch.who.int/Trial2.aspx?TrialID=EUCTR2009-018029-57-GB			Cochrane_31Oct2023	INTERVENTION: Product Name: LT‐NS001 Pharmaceutical Form: Tablet Current Sponsor code: LT‐NS001 Other descriptive name: (Naproxen pro‐drug) Concentration unit: mg milligram(s) Concentration type: equal Concentration number: 600 mg‐ Current Sponsor code: LT‐NS001 Concentration unit: mg milligram(s) Concentration type: equal Concentration number: 600 mg‐ Pharmaceutical form of the placebo: Tablet T…		❌
31566	Actrn	2023	A Double-Blind, Randomised Placebo-Controlled Feasibility Trial Assessing Oral Cannabis for The Relief of Fibromyalgia Symptoms	https://trialsearch.who.int/Trial2.aspx?TrialID=ACTRN12623000345684			Cochrane_31Oct2023	INTERVENTION: The investigational product (IMP) is oral medicinal cannabis oil (10mg/ml CBD:10mg/ml THC) supplied by Little Green Pharma (LGP). Excipient: Medium chain triglycerides oil (MCT), derived from sustainably sourced palm oil. The IMP can vary in colour from a transparent coloured oil to a to pale golden yellow coloured oil. The IMP is supplied in a 50mL pharmaceutical‐grade amber glass …		❌
32459	C. Z. Euctr	2007	A double-blind, randomized, placebo controlled, parallel group, multi-center, phase III trial of ofatumumab investigating clinical efficacy and safety in adult patients with active rheumatoid arthritis receiving non-biologic background disease-modifying antirheumatic drugs - Clinical efficacy and safety of ofatumumab in RA patients receiving background nonbiologic DMARDs	https://trialsearch.who.int/Trial2.aspx?TrialID=EUCTR2007-002945-18-CZ			Cochrane_31Oct2023	INTERVENTION: Product Name: Ofatumumab Product Code: HuMax‐CD20 Pharmaceutical Form: Concentrate for solution for infusion INN or Proposed INN: Ofatumumab CAS Number: 679 818‐59‐8 Current Sponsor code: HuMax‐CD20 Concentration unit: mg/ml milligram(s)/millilitre Concentration number: 20‐ Route of administration of the placebo: Intravenous use CONDITION: Rheumatoid Arthritis ; MedDRA version: 9.1 …		❌
32460	P. L. Euctr	2007	A double-blind, randomized, placebo controlled, parallel group, multi-center, phase III trial of ofatumumab investigating clinical efficacy in adult patients with active rheumatoid arthritis who had an inadequate response to methotrexate therapy - Investigating clinical efficacy of ofatumumab in RA patients who had an inadequate response to MTX	https://trialsearch.who.int/Trial2.aspx?TrialID=EUCTR2007-002950-42-PL			Cochrane_31Oct2023	INTERVENTION: Product Name: Ofatumumab Product Code: HuMax‐CD20 Pharmaceutical Form: Concentrate for solution for infusion INN or Proposed INN: Ofatumumab CAS Number: 679 818‐59‐8 Current Sponsor code: HuMax‐CD20 Concentration unit: mg/ml milligram(s)/millilitre Concentration number: 20‐ Route of administration of the placebo: Intravenous use CONDITION: Rheumatoid Arthritis ; MedDRA version: 13.1…		❌
32461	S. E. Euctr	2008	A double-blind, randomized, placebo controlled, parallel group, multi-center, phase III trial of ofatumumab investigating clinical efficacy in adult patients with active rheumatoid arthritis who had an inadequate response to TNF-a antagonist therapy - Investigating efficacy of ofatumumab in RA patients with inadequate response to TNF-a antagonist	https://trialsearch.who.int/Trial2.aspx?TrialID=EUCTR2007-002951-18-SE			Cochrane_31Oct2023	INTERVENTION: Product Name: Ofatumumab Product Code: HuMax‐CD20 Pharmaceutical Form: Concentrate for solution for infusion INN or Proposed INN: Ofatumumab CAS Number: 679 818‐59‐8 Current Sponsor code: HuMax‐CD20 Concentration unit: mg/ml milligram(s)/millilitre Concentration number: 20‐ Route of administration of the placebo: Intravenous use CONDITION: Rheumatoid Arthritis ; MedDRA version: 9.1 …		❌
33279	S. Kafaja, D. Skerrett, S. Itescu and D. E. Furst	2017	A double-blind, randomized, placebo-controlled, dose-escalation, multi-center study of a single intravenous infusion of allogeneic mesenchymal precursor cells in patients with rheumatoid arthritis and incomplete response to at least one tnfα inhibitor	Arthritis & rheumatology	69		Cochrane_31Oct2023	Background/Purpose: Allogeneic STRO‐3 immunoselected mesenchymal precursor cells (MPCs) derived from bone marrow of healthy donors are a potent, homogeneous cell population which can be activated by pro‐ inflammatory cytokines to release factors which polarize pro‐inflammatory monocytes and T cells to an anti‐ inflammatory state. This is the first in human trial to assess safety, tolerability and…		❌
27842	S. G. Connor, K. Beer, I. Cooper, G. Boardman, K. Hiscock, Y. Learmonth, J. D. Coudert, T. J. Fairchild, B. B. Yeap and M. Needham	2023	A DOUBLE-BLINDED PLACEBO-CONTROLLED CROSSOVER TRIAL TO ESTABLISH WHETHER TESTOSTERONE TREATMENT COMBINED WITH EXERCISE IMPROVES MUSCLE STRENGTH AND FUNCTION, AND QUALITY OF LIFE, IN MEN AFFECTED BY INCLUSION BODY MYOSITIS	Clinical and Experimental Rheumatology	41	2	Embase_31Oct2023	Background. Inclusion body myositis (IBM) is the most common acquired skeletal muscle disease associated with ageing and involves both an autoimmune attack on muscle fibres as well as muscle degeneration with protein deposition. There have been multiple studies showing a relationship between exercise and improved outcomes in IBM, however only one prior trial showed a modest benefit of Oxandrolone…		❌
26550	I. A. Jones, A. S. Piple, P. Y. Yan, D. B. Longjohn, P. K. Gilbert, J. R. Lieberman, G. V. Gucev, D. A. Oakes, C. E. Ratto, A. B. Christ and N. D. Heckmann	2023	A double-blinded, placebo-controlled, randomized study to evaluate the efficacy of perioperative dextromethorphan compared to placebo for the treatment of postoperative pain: a study protocol	Trials	24	1	Embase_31Oct2023	Background: Pain management is a critical component of comprehensive postsurgical care, as it influences patient safety and outcomes, and inadequate control has been associated with the development of chronic pain syndromes. Despite recent improvements, the management of postoperative pain following total knee arthroplasty (TKA) remains a challenge. The use of opioid-sparing, multimodal analgesic…		❌
2124	M. Regardt, C. A. Mecoli, J. K. Park, M. Needham, I. De Groot, C. Sarver, I. E. Lundberg, B. Shea, M. De Visser, Y. W. Song, C. O. Bingham, L. Christopher-Stine and H. Alexanderson	2018	A draft modified core domain set for patient-reported outcomes (PRO) in patients with idiopathic inflammatory myopathies (IIM): An OMERACT report	Arthritis and Rheumatology	70		Embase_31Oct2023	Background/Purpose: The OMERACT Myositis special interest group (SIG) represents clinicians, patients, and researchers from four continents. Focus groups were conducted including 61 patients on three countries resulting in a list of 26 domains (1). In collaboration with International Myositis Assessment Clinical Study Group (IMACS), our goal was to identify a set of core patient-reported outcomes…		❌
15795	G. Affleck, S. Urrows, H. Tennen, P. Higgins, B. S. Dawn Pav and R. Aloisi	1997	A dual pathway model of daily stressor effects on rheumatoid arthritis	Annals of Behavioral Medicine	19	2	Embase_31Oct2023	This study evaluated the initial promise of a dual-pathway conceptual model linking daily event stressors to rheumatoid arthritis (RA) disease activity through changes in immune system activation and mood. Fifty individuals, who were studied on five occasions two weeks apart, reported daily event stressors on the Daily Life Experience Checklist, daily mood on an abbreviated version of the Profile…		❌
29024	E. Dirikgil, P. Verhoeven, S. Tas, A. Rutgers, H. B. Moens, J. Van Laar, W. J. Bos and O. Teng	2019	A dutch consensus statement on the diagnosis and treatment of ANCA associated vasculitis	Arthritis and Rheumatology	71		Embase_31Oct2023	Background/Purpose : Several guidelines have been published on the diagnosis and treatment of anti-neutrophil cytoplasmic antibodies (ANCA) associated vasculitis (AAV). These guidelines provide an evidence-based approach to support clinical-decision making and adequate implementation is needed to improve care. As part of an implementation strategy, national consensus meetings in the Netherlands w…		❌
29029	E. Dirikgil, P. Verhoeven, S. W. Tas, A. Rutgers, H. J. B. Moens, W. J. W. Bos and Y. K. O. Teng	2019	A dutch consensus statement on the diagnosis and treatment of ANCA-associated vasculitis	Journal of the American Society of Nephrology	30		Embase_31Oct2023	Background: Several guidelines have been published on the diagnosis and treatment of anti-neutrophil cytoplasmic antibodies (ANCA) associated vasculitis (AAV). These guidelines provide an evidence-based approach to support clinical-decision making and adequate implementation is needed to improve care. As part of an implementation strategy, national consensus meetings in the Netherlands were initi…		❌
26615	A. H. Stone, J. J. Turcotte, M. B. Fowler, J. H. MacDonald, M. F. Brassard and P. J. King	2020	A dynamic knee extension device improves flexion contracture before total knee arthroplasty: A randomized controlled trial	Current Orthopaedic Practice	31	4	Embase_31Oct2023	Postoperative flexion contracture (FC) after total knee arthroplasty (TKA) affects gait and causes pain and fatigue, which can result in poor patient outcomes and decreased satisfaction. This study evaluates a dynamic extension brace that may help improve extension and decrease the rate of postoperative FC.Methods:This study was a prospective randomized controlled trial of 101 patients with a FC …		❌
28838	W. L. Pridgen, C. Duffy, J. F. Gendreau and R. M. Gendreau	2017	A famciclovir + celecoxib combination treatment is safe and efficacious in the treatment of fibromyalgia	Journal of Pain Research	10		Embase_31Oct2023	Objective: Infections and other stressors have been implicated in the development of fibromyalgia. We hypothesized that these stressors could result in recurrent reactivations of latent herpes virus infections, which could lead to the development of fibromyalgia. This study evaluated a famciclovir + celecoxib drug combination (IMC-1), active against suspected herpes virus reactivation and infecti…		❌
2599	J. Pearson, J. Coggins, E. Lenguerrand, S. Derham, J. Russell, N. E. Walsh and F. Cramp	2021	A feasibility randomised controlled trial of a fibromyalgia self-management programme in a community setting with a nested qualitative study (FALCON): Study protocol	Musculoskeletal care	19	1	Embase_31Oct2023	BACKGROUND: Fibromyalgia (FM) is a complex long-term condition associated with chronic widespread pain, fatigue, sleep problems, memory and concentration difficulties and irritable bowel syndrome. Current guidelines for the treatment of FM recommend nonpharmacological interventions. The Fibromyalgia Self-Management Programme (FSMP) is a nonpharmacological, multidisciplinary exercise and education…		❌
30159	E. Taylor	2020	A Feasibility Study Assessing the Benefits of Seated Sun-Style Tai Chi Among Individuals with Multiple Sclerosis	Archives of Physical Medicine and Rehabilitation	101	11	Embase_31Oct2023	Research Objectives: To determine the feasibility of a seated Sun-Style Tai Chi intervention among adults with MS and explore effects of the intervention on MS-related symptoms. Design: A quasi-experimental, single group, pretest-posttest study. Setting: Seated Sun-Style Tai Chi classes were offered at three locations in the Tucson area: Resurrection Lutheran Church, Casas Adobes Congregational C…		❌
31031	M. Hughes, T. Moore, J. Manning, J. Wilkinson, S. Watson, P. Samraj, G. Dinsdale, C. Roberts, L. E. Rhodes, A. L. Herrick and A. Murray	2019	A feasibility study of a novel low-level light therapy for digital ulcers in systemic sclerosis	Journal of Dermatological Treatment	30	3	Embase_31Oct2023	Background: Locally acting, well-tolerated treatments for systemic sclerosis (SSc) digital ulcers (DUs) are needed. Objectives: Our primary aim was to investigate the safety, feasibility, and tolerability of a novel low-level light therapy (LTTT). A secondary aim was to tentatively assess efficacy. Methods: A custom-built device comprising infrared (850 nm), red (660 nm), and violet (405 nm) LEDs…		❌
32682	Isrctn	2019	A feasibility study to test how effective is it to treat patients with mild psoriatic arthritis using only local steroid injections without being put onto more powerful arthritis drugs	https://trialsearch.who.int/Trial2.aspx?TrialID=ISRCTN16739990			Cochrane_31Oct2023	INTERVENTION: The trial is a randomised open‐label feasibility trial with two arms: 1. Standard care 2. Symptomatic therapy The trial forms part of a â€œTrials within Cohortsâ€? or TWiCs design where participants in the cohort may be offered interventional studies subject to meeting the relevant inclusion/exclusion criteria. Consent is requested in the cohort study for data to be used without fur…		❌
27931	K. Moore, K. M. Crossley, M. Fransen, T. Russell and J. L. Kemp	2015	A feasibility trial for the efficacy of physiotherapy intervention for early-onset hip osteoarthritis	Osteoarthritis and Cartilage	23		Embase_31Oct2023	Purpose: Early hip osteoarthritis (OA) is commonly seen in people undergoing hip arthroscopy and is associated with increased pain, reduced ability to participate in physical activity and reduced quality of life. Despite this, the efficacy of non-surgical interventions such as exercise therapies for patients with early hip OA remains unknown. The primary aim of this study was to establish the fea…		❌
27333	A. H. Ali, A. Elghafri, M. Mohameden, M. Sidhu and C. R. Yuvienco	2020	A Feasible and Efficient Approach to Implementing Rheumatoid Arthritis Disease Activity Measure in a Busy Rheumatology Clinic: A Quality Improvement Project	Arthritis and Rheumatology	72	SUPPL 10	Embase_31Oct2023	Background/Purpose: The treatment of Rheumatoid Arthritis (RA) has witnessed a substantial change over last the 20 years, with disease remission becoming an achievable goal. Treat-to-target philosophy, which shows improvement in outcome, is the recommended approach to managing RA. This includes regular evaluation of the disease activity and adjusting patient's therapy as necessary to achieve the …		❌
33363	Nct	2004	A Fish Oil Supplement to Maintain Body Weight in Patients With Disease-Related Weight Loss	https://clinicaltrials.gov/show/NCT00094562			Cochrane_31Oct2023	The overall goal of this project is to evaluate the safety and efficacy of nutritional supplementation with fish oils to maintain weight in patients with disease‐related weight loss (cachexia). Weight loss commonly results in a poorer prognosis, functional status, and quality of life. Despite the high morbidity and mortality associated with cachexia, mainstream treatment does not sustain weight a…		❌
2179	A. Rajgopal, K. Aggarwal and S. Kumar	2020	A Five-Year Comparative Functional and Clinical Evaluation of Two Contemporary Cruciate-Retaining Knee Implants	Arthroplasty Today	6	3	Embase_31Oct2023	Background: The purpose of our study was to compare 2 commonly used highly successful cruciate-retaining knee designs on the basis of patient-reported outcome measures (PROMs), range of motion (ROM), and anterior knee pain (AKP) at a minimum follow-up of 5 years. Methods: A cohort of 65 patients underwent unilateral total knee arthroplasty, from January 2013 to December 2013, using NexGen Cruciat…		❌
16740	H. Wallace, R. H. Lee and E. C. Hsiao	2023	A follow-up report on the published paper Social and clinical impact of COVID-19 on patients with fibrodysplasia ossificans progressiva	Orphanet Journal of Rare Diseases	18	1	Embase_31Oct2023	Fibrodysplasia ossificans progressiva (FOP) is a rare genetic disorder associated with increased immune activity and severe, progressive heterotopic ossification. We previously described a cohort of 32 patients with FOP who were either exposed to SARS-CoV-2 or received a COVID-19 vaccine1 and showed that these patients did not develop heterotopic ossification after COVID-19 vaccination. Here, we …		❌
29407	S. Kobayashi, K. Allen, K. Bennell, J. L. Bowden, A. M. Briggs, A. Burgess, R. S. Hinman, M. Holden, N. Østerås, M. A. Godaker Risberg, S. Sharma, M. van der Esch and J. P. Eyles	2022	A Framework to Guide the Development of Health Care Professional Education and Training in Best Evidence Osteoarthritis Care	Clinics in Geriatric Medicine	38	2	Embase_31Oct2023			❌
26237	C. Willers, V. Chand, T. Lynch and L. March	2021	A ''free'', user-configurable, trusted and scalable patient registry and biobank lims solution	Biopreservation and Biobanking	19	2	Embase_31Oct2023	B: In order to address both the high proportion of irreproducible scientific results and the average seventeen years for discovery to reach clinical practice, a new scale and scope of translational research is required. Key elements of this revolution would be nation-scale collection of holistic and longitudinal case-control data, including biological (multi-omic), clinical, patient-reported and …		❌
2564	I. Castrejón, L. Carmona, R. Christensen, T. Uhlig, B. Prodinger, F. Guillemin, M. Scholte-Voshaar and L. Gossec	2013	A freely accessible toolbox for patient-reported outcomes: Development and systematic literature review for lupus instruments	Arthritis and Rheumatism	65		Embase_31Oct2023	Background/Purpose: Patient self-report has become prominent in the assessment of rheumatic and musculoskeletal diseases (RMD). In a workshop on priorities in PROs in 2009 it was proposed to generate a catalogue with the available instruments. The main objective of this project was to develop a structured design for this catalogue freely available online which would include a comprehensive databa…		❌
37782	R. J. Hawkins and C. S. Neer, 2nd	1987	A functional analysis of shoulder fusions	Clin Orthop Relat Res		223	Pubmed_31Oct	Seventeen shoulder fusions with relatively normal musculature were analyzed with particular interest to the ability of the fused extremity to perform activities of daily living. Joints fused for paralysis were excluded. No patient was able to work overhead or with arms abducted as required for activities such as hammering, house painting, or climbing a ladder. Many patients had difficulty functio…		❌
38579	Y. Zhang and P. Cabilio	2013	A generalized Jonckheere test against ordered alternatives for repeated measures in randomized blocks	Stat Med	32	10	Pubmed_31Oct	Focusing on statistical methods in patient-reported outcomes, we propose and develop a generalized Jonckheere test against ordered alternatives for repeated measures in a randomized block design. We derive its asymptotic null distribution properties and describe methods for estimating the null distribution for testing the hypothesis. We present a numerical example to illustrate the test procedure.		❌
31033	J. Klotsche	2019	A global perspective on juvenile idiopathic arthritis	The Lancet Child and Adolescent Health	3	4	Embase_31Oct2023			❌
16	C. Juhl, H. Lund, G. H. Guyatt, W. Zhang, E. Roos and R. Christensen	2010	A hierarchy of Patient-Reported Outcome measures for meta-analysis of knee osteoarthritis trials: Empirical evidence from a survey of high impact journals	Osteoarthritis and Cartilage	18		Embase_31Oct2023	Purpose: Extracting and combining Patient-Reported Outcome measures (PROs) is an essential part of meta-analysis investigating the treatment effect in knee osteoarthritis (OA). Ideally, the most responsive outcome measure is the best to apply in a given trial. The aim of this study was to investigate the responsiveness of outcome measures for pain and disability in patients with knee OA, to produ…		❌	meta-analysis
1567	C. Juhl, H. Lund, E. M. Roos, W. Zhang and R. Christensen	2012	A hierarchy of patient-reported outcomes for meta-analysis of knee osteoarthritis trials: Empirical evidence from a survey of high impact journals	Arthritis	1	1	Embase_31Oct2023	Objectives. To develop a prioritised list based on responsiveness for extracting patient-reported outcomes (PROs) measuring pain and disability for performing meta-analyses in knee osteoarthritis (OA). Methods. A systematic search was conducted in 20 highest impact factor general and rheumatology journals chosen a priori. Eligible studies were randomised controlled trials, using two or more PROs …		❌	meta-analysis
26709	M. Dougados, B. Zhu, A. C. Tang, A. Quebe, I. Stoykov, Z. Cai, M. Ishida and C. Gaich	2017	A high level of clinical response based on composite indices is associated with improved health-related quality of life: Analyses from a phase 3 clinical trial in patients with rheumatoid arthritis	Annals of the Rheumatic Diseases	76		Embase_31Oct2023	Background: Rheumatoid arthritis (RA) is a chronic disease associated with inflammatory activity and joint damage that result in disability, pain, and other impairments. The current recommendation is to assess disease activity based on composite indices with objective signs of inflammation (e.g. synovitis, acute phase reactants) and patient's assessment of disease activity. The patient's percepti…		❌
25753	M. Fiil, T. G. Nielsen and M. Lind	2022	A high level of knee laxity after anterior cruciate ligament reconstruction results in high revision rates	Knee surgery, sports traumatology, arthroscopy : official journal of the ESSKA	30	10	Embase_31Oct2023	PURPOSE: The literature indicates a lack of consensus on the correlation between knee laxity after anterior cruciate ligament reconstruction (ACLR) and subjective clinical outcomes and the need for revision surgery. Therefore, using high-volume registry data, this study aimed to describe the relationship between objective knee laxity after ACLR and subjective symptom and functional assessments an…		❌
16787	T. Voepel-Lewis, M. S. Caird, A. R. Tait, S. Malviya, F. A. Farley, Y. Li, M. D. Abbott, T. Van Veen, A. L. Hassett and D. J. Clauw	2017	A high preoperative pain and symptom profile predicts worse pain outcomes for children after spine fusion surgery	Anesthesia and Analgesia	124	5	Embase_31Oct2023	BACKGROUND: Preoperative pain predicts persistent pain after spine fusion, yet little is understood about the nature of that pain, related symptoms, and how these symptoms relate to postoperative pain outcomes. This prospective study examined children's baseline pain and symptom profiles and the association between a high symptom profile and postoperative outcomes. METHODS: Seventy children (aged…		❌
37355	R. T. E. Harmsen, T. M. Haanstra, B. L. Den Oudsten, H. Putter, H. W. Elzevier, M. G. J. Gademan and R. Nelissen	2020	A High Proportion of Patients Have Unfulfilled Sexual Expectations After TKA: A Prospective Study	Clin Orthop Relat Res	478	9	Pubmed_31Oct	BACKGROUND: Most patients have high expectations about restoration of the knee function after TKA, expecting a more active life after retirement. However, 20% to 30% of patients report that their expectations are not met postoperatively. Among those unmet expectations may be the anticipation to engage in sexual activity after surgery, but few studies have evaluated sexual activity after arthropla…		❌
1493	P. W. Winkler, N. N. Wagala, J. D. Hughes, B. P. Lesniak and V. Musahl	2022	A high tibial slope, allograft use, and poor patient-reported outcome scores are associated with multiple ACL graft failures	Knee surgery, sports traumatology, arthroscopy : official journal of the ESSKA	30	1	Embase_31Oct2023	PURPOSE: To compare clinical outcomes, radiographic characteristics, and surgical factors between patients with single and multiple anterior cruciate ligament (ACL) graft failures. It was hypothesized that patients experiencing multiple ACL graft failures exhibit lower patient-reported outcome scores (PROs) and a higher (steeper) posterior tibial slope (PTS) than patients with single ACL graft fa…		❌
28369	S. M. Sieczkowska, C. Astley, I. G. Marques, A. Y. Iraha, T. C. Franco, B. P. Ihara, S. S. Martins Lavorato, L. Lindoso, D. N. Demitrol Setoue, N. Y. Tanigava, L. M. A. Campos, R. M. R. Pereira, N. E. Aikawa, H. Roschel, L. B. Queiroz, G. V. Polanczyk, C. A. Silva and B. Gualano	2022	A home-based exercise program during COVID-19 pandemic: Perceptions and acceptability of juvenile systemic lupus erythematosus and juvenile idiopathic arthritis adolescents	Lupus	31	4	Embase_31Oct2023	Objectives: To investigate the perceptions and acceptability of a home-based exercise intervention in systemic lupus erythematosus (JSLE) and juvenile idiopathic arthritis (JIA) adolescent patients during the COVID-19 pandemic, and to explore the effects of the intervention on health-related quality of life (HRQoL), sleep quality, and mental health conditions parameters. Methods: This was a rando…					❌
31511	Isrctn	2022	A hospital-based lifestyle front office to provide patients guidance on lifestyle medicine-related issues	https://trialsearch.who.int/Trial2.aspx?TrialID=ISRCTN13046877			Cochrane_31Oct2023	INTERVENTION: Randomization: Randomization occurs separately for both trials and patients will be randomly allocated to receive the LOFIT intervention or usual care in a 1:1 ratio. A computerized random number generator (Sealed Envelop) draws up an allocation schedule pre‐stratified for hospital centers using randomized permuted blocks of size 4 and 6. Sealed opaque envelopes will be prepared tha…		❌
24673	P. C. Taylor, C. Laedermann, R. Alten, E. Feist, E. Choy, E. Haladyj, I. De La Torre, P. Richette, A. Finckh and Y. Tanaka	2023	A JAK Inhibitor for Treatment of Rheumatoid Arthritis: The Baricitinib Experience	Journal of Clinical Medicine	12	13	Embase_31Oct2023	Baricitinib, an oral selective Janus kinase (JAK)1/JAK2 inhibitor, is approved as monotherapy or in combination with methotrexate for treating adults with moderate-to-severe active rheumatoid arthritis (RA) and provides improvements in clinical signs, symptoms and patient-reported outcomes. Currently, baricitinib is approved for treating RA in more than 75 countries. In several pivotal Phase II a…		❌
28639	H. Yamanaka, E. Tanaka, A. Nakajima, T. Furuya, K. Ikari, A. Taniguchi, E. Inoue and M. Harigai	2020	A large observational cohort study of rheumatoid arthritis, IORRA: Providing context for today’s treatment options	Modern Rheumatology	30	1	Embase_31Oct2023	Real-world evidence, based on real-world data from routine clinical treatment, is becoming increasingly important for providing high-quality medical care. Large-scale cohort studies can provide useful access to some of this real-world evidence, as shown by the IORRA (Institute of Rheumatology, Rheumatoid Arthritis) cohort in Japan. This large cohort study of patients with rheumatoid arthritis (RA…		❌
38627	S. M. P. Rossi, A. Ivone, M. Ghiara, E. Jannelli, R. Sangaletti, L. Perticarini and F. Benazzo	2021	A ligament tensor-guided extramedullary alignment technique for distal femoral cut in total knee replacement: results at a minimum 3 years follow-up	Arch Orthop Trauma Surg	141	12	Pubmed_31Oct	BACKGROUND: Femoral intramedullary canal referencing is used by most knee arthroplasty systems for distal femoral cut; to avoid the opening of the femoral canal different solutions have been presented such as navigation, patient-specific instruments (PSI) or the use of an extramedullary device. The FuZion(®) system is a tensor device, created to merge the two main techniques for performing a tota…		❌
2204	J. L. Ryan, R. R. Ramsey, D. A. Fedele, L. L. Mullins, J. M. Chaney and J. N. Jarvis	2010	A Longitudinal Examination of the Parent-Child Distress Relationship in Children With Juvenile Rheumatic Disease	Rehabilitation Psychology	55	3	Embase_31Oct2023	Objective: To examine the longitudinal relationships between parent and child distress in a sample of children with juvenile rheumatic diseases (JRDs). Design: Cross-lagged panel correlation analysis tested the temporal precedence of parent distress versus child distress over a 1-year period. Participants: Thirty-seven children (ages 9-17 years; 22 girls) diagnosed with JRD and their parents comp…					❌
28335	J. A. Gómez-Puerta, G. J. Pons-Estel, R. Quintana, R. Nieto, R. M. Serrano Morales, G. B. Harvey, D. Wojdyla, M. Scolnik, C. Funes Soaje, P. Alba Moreyra, E. Novatti, F. Arizpe, G. A. Berbotto, L. González Lucero, S. Porta, N. Pérez, A. M. Rodriguez, S. Appenzeller, A. C. de Oliveira e Silva Montadon, O. A. Monticielo, F. S. Cavalcanti, F. Machado Ribeiro, E. F. Borba, E. Torres dos Reis-Neto, O.…	2021	A longitudinal multiethnic study of biomarkers in systemic lupus erythematosus: Launching the GLADEL 2.0 Study Group	Lupus	30	4	Embase_31Oct2023	Introduction: After more than 20 years of sustained work, the Latin American Group for the Study of Lupus (GLADEL) has made a significant number of contributions to the field of lupus, not only in the differential role that race/ethnicity plays in its course and outcome but also in several other studies including the beneficial effects of using antimalarials in lupus patients and the development …		❌
40891	J. Y. Kim	2000	A longitudinal study of interpersonal stress, major life events, and weekly stressors as predictors of pain and depression in fibromyalgia patients.DP - Aug 2000	Dissertation Abstracts International: Section B: The Sciences and Engineering	61	2-B	APA PsycInfo_31Oct	In accordance with recent research in the stress-disease interaction model this study addressed the contribution of stress to pain and depression in FM. Three major questions were examined both cross-sectionally and longitudinally. First, this study explored the independent contribution of stress to pain and depression. Second, it examined whether pain coping moderated the relationship between pa…		❌
26412	D. Shah, X. Zhao, W. Wei, K. Gandhi, N. Dwibedi, L. Webster and U. Sambamoorthi	2020	A Longitudinal Study of the Association of Opioid Use with Change in Pain Interference and Functional Limitations in a Nationally Representative Cohort of Adults with Osteoarthritis in the United States	Advances in Therapy	37	2	Embase_31Oct2023	Introduction: Real-world data are sparse on longitudinal associations of opioid use with pain interference with activities (PIA) and daily function with osteoarthritis (OA) in the USA. Methods: Data from the 2010–2015 Medical Expenditure Panel Surveys were analyzed for community-dwelling adults with OA. Opioid use patterns were defined as persistent, intermittent, and no use. Evaluated outcomes w…		❌
25975	E. Aro, N. Moritz, K. Mattila and H. T. Aro	2018	A long-lasting bisphosphonate partially protects periprosthetic bone, but does not enhance initial stability of uncemented femoral stems: A randomized placebo-controlled trial of women undergoing total hip arthroplasty	Journal of Biomechanics	75		Embase_31Oct2023	Low bone quality may compromise the success of cementless total hip arthroplasty in high-risk patients such as elderly women. Zoledronic acid is a long-lasting antiresorptive agent, which is known to reduce short-term periprosthetic bone loss. However, its effect on femoral stem stability is not well known. Forty-nine female patients with a mean age of 68 years (range, 51–85 years) scheduled to u…		❌
32409	C. Z. Euctr	2020	A long-term extension study to assess the safety and efficacy of GSK3196165 in the treatment of rheumatoid arthritis	https://trialsearch.who.int/Trial2.aspx?TrialID=EUCTR2019-000878-30-CZ			Cochrane_31Oct2023	INTERVENTION: Product Name: GSK 3196165 Pharmaceutical Form: Solution for injection INN or Proposed INN: OTILIMAB CAS Number: 1638332‐55‐4 Current Sponsor code: GSK3196165 Other descriptive name: Anti human granulocyte‐macrophage colony‐stimulating factor (GM‐CSF) monoclonal Concentration unit: mg/ml milligram(s)/millilitre Concentration type: equal Concentration number: 150‐ CONDITION: Rheumatoi…		❌
33362	Y. Luo, J. Samuels, S. Krasnokutsky, I. Byrjalsen, V. B. Kraus, Y. He, M. A. Karsdal, S. B. Abramson, M. Attur and A. C. Bay-Jensen	2021	A low cartilage formation and repair endotype predicts radiographic progression of symptomatic knee osteoarthritis	Journal of orthopaedics and traumatology	22	1	Cochrane_31Oct2023	BACKGROUND: Osteoarthritis (OA) is a disease with multiple endotypes. A hallmark of OA is loss of cartilage; however, it is evident that the rate of cartilage loss differs among patients, which may partly be attributed to differential capacity for cartilage repair. We hypothesize that a low cartilage repair endotype exists and that such endotypes are more likely to progress radiographically. The …		❌
33492	A. C. Bay-Jensen, A. Manginelli, M. A. Karsdal, Y. Luo, Y. He, M. Michaelis, H. Guehring and C. Ladel	2021	A low repair endotype is predictive for response to FGF-18 treatment: data from the phase II oa forward study	Osteoarthritis and cartilage	29		Cochrane_31Oct2023	Purpose: There is a medical need for endotyping osteoarthritis (OA) patients to tailor the right treatment for the individual patients, reflecting the multitude of heterogenous disease drivers. In addition, there is a research and drug development need for identification of translational biomarkers to accelerate drug development through earlier decision making. Sprifermin, a recombinant form of F…		❌
16204	A. Wiggins, G. E. McPherson and R. E. Sorge	2023	A Low-Carbohydrate Diet To Reduce Self-Reported Pain In Non-Hispanic Black Women With Knee Osteoarthritis	Journal of Pain	24	4	Embase_31Oct2023	Knee osteoarthritis (KOA) is a prevalent chronic pain condition that can significantly impact quality of life and contribute to recognized racial disparities in chronic pain. We have shown that a poor-quality diet can contribute to negative pain outcomes, whereas a low-carbohydrate diet (LCD) can reduce chronic pain in our predominantly Non-Hispanic White (NHW) clinical trial. To determine whethe…		❌
27197	R. V. Gamboa-Cárdenas, M. F. Ugarte-Gil, M. Medina, F. Zevallos, V. Pimentel-Quiroz, C. Elera-Fitzcarrald, C. Reategui-Sokolova, J. Alfaro-Lozano, J. M. Cucho-Venegas, Z. Rodriguez-Bellido, C. A. Pastor-Asurza and R. A. Perich-Campos	2018	A lower waist circumference is associated with clinical remission in patients with established rheumatoid arthritis	Annals of the Rheumatic Diseases	77		Embase_31Oct2023	Background: Abdominal Obesity is highly prevalent in patients with RA and this condition is associated with adverse metabolic outcomes, but information about the impact of this condition in clinical activity disease is scarce, specially in our region Objectives: To assess the association between central obesity with baseline clinical activity in a cohort of patients with established rheumatoid ar…		❌
27290	E. D. Johnston	2021	A machine learning analysis identifies three candidate urine-based biomarkers for assessing osteoarthritis treatments	Osteoarthritis and Cartilage	29		Embase_31Oct2023	Purpose: The purpose of this study was to identify potential biomarkers to assess the effectiveness of therapies for treating osteoarthritis (OA) and thereby improve clinical assessments. In the regenerative medicine field, certain therapeutic interventions for OA are assessed primarily using patient self-reported outcomes such as the Western Ontario and McMaster Universities Osteoarthritis Index…		❌
28491	V. Venerito, G. Lopalco, A. Abbruzzese, S. Colella, M. Morrone, S. Tangaro and F. Iannone	2022	A Machine Learning Approach to Predict Remission in Patients With Psoriatic Arthritis on Treatment With Secukinumab	Frontiers in Immunology	13		Embase_31Oct2023	Background: Psoriatic Arthritis (PsA) is a multifactorial disease, and predicting remission is challenging. Machine learning (ML) is a promising tool for building multi-parametric models to predict clinical outcomes. We aimed at developing a ML algorithm to predict the probability of remission in PsA patients on treatment with Secukinumab (SEC). Methods: PsA patients undergoing SEC treatment betw…		❌
15837	S. B. Kwon, Y. Ku, H. U. S. Han, M. C. Lee, H. C. Kim and D. H. Ro	2020	A machine learning-based diagnostic model associated with knee osteoarthritis severity	Scientific reports	10	1	Embase_31Oct2023	Knee osteoarthritis (KOA) is characterized by pain and decreased gait function. We aimed to find KOA-related gait features based on patient reported outcome measures (PROMs) and develop regression models using machine learning algorithms to estimate KOA severity. The study included 375 volunteers with variable KOA grades. The severity of KOA was determined using the Western Ontario and McMaster U…		❌
40019	M. Belt, B. Robben, J. M. H. Smolders, B. W. Schreurs, G. Hannink and K. Smulders	2023	A mapping review on preoperative prognostic factors and outcome measures of revision total knee arthroplasty	Bone Jt Open	4	5	Pubmed_31Oct	To map literature on prognostic factors related to outcomes of revision total knee arthroplasty (rTKA), to identify extensively studied factors and to guide future research into what domains need further exploration. We performed a systematic literature search in MEDLINE, Embase, and Web of Science. The search string included multiple synonyms of the following keywords: "revision TKA", "outcome" …		❌
30160	J. A. Dubin and G. H. Westrich	2020	A matched cohort study between cementless TKA and cemented TKA shows a reduction in tourniquet time and manipulation rate	Journal of Orthopaedics	21		Embase_31Oct2023	Introduction: Cementless total knee arthroplasty (TKA) is now becoming more acceptable with the advent of newer ongrowth constructs and better initial fixation. It has been proposed that cementless TKA may save OR time and result in a lower incidence of manipulation. This study was designed to assess the difference between cemented and cementless TKA. Methods: Our hospital statistician performed …		❌
37789	H. R. Mohammad, A. Judge and D. W. Murray	2022	A matched comparison of cementless unicompartmental and total knee replacement outcomes based on the National Joint Registry for England, Wales, Northern Ireland and the Isle of Man	Acta Orthop	93		Pubmed_31Oct	BACKGROUND AND PURPOSE: The main treatments for severe medial compartment knee arthritis are unicompartmental (UKR) and total knee replacement (TKR). UKRs have higher revision rates, particularly for aseptic loosening, therefore the cementless version was introduced. We compared the outcomes of matched cementless UKRs and TKRs. PATIENTS AND METHODS: The National Joint Registry was linked to the E…		❌
162	H. R. Mohammad, A. Judge and D. W. Murray	2021	A matched comparison of the patient-reported outcome measures of 38,716 total and unicompartmental knee replacements: an analysis of linked data from the National Joint Registry of England, Northern Ireland and Isle of Man and England’s National PROM collection programme	Acta Orthopaedica	92	6	Embase_31Oct2023	Background and purpose — The surgical treatment options for severe knee osteoarthritis are unicompartmental (UKR) and total knee replacement (TKR). For patients, functional outcomes are more important than revision rate. We compared the patient-reported outcome measures (PROMs) of both implant types using a large PROMs dataset. Patients and methods — We analysed a propensity-matched comparison of…		❌
1866	T. J. Humphrey, M. S. Salimy, P. Duvvuri, C. M. Melnic, H. S. Bedair and K. Alpaugh	2023	A Matched Comparison of the Rates of Achieving the Minimal Clinically Important Difference Following Conversion and Primary Total Hip Arthroplasty	Journal of Arthroplasty	38	9	Embase_31Oct2023	Background: Patient-reported outcome measures (PROMs) are often lower following conversion total hip arthroplasty (cTHA) compared to matched primary total hip arthroplasty (THA) controls. However, the minimal clinically important differences (MCIDs) for any PROMs are yet to be analyzed for cTHA. This study aimed to (1) determine if patients undergoing cTHA achieve primary THA-specific 1-year PROM…		❌
15781	M. Kraeutler, S. Kim, C. Brown, D. Houck, B. Domby, K. Reynolds and E. McCarty	2016	A matched-pair comparison of patient reported outcomes following primary ACL reconstruction with hamstring autograft vs hybrid graft	Arthroscopy - Journal of Arthroscopic and Related Surgery	32	6	Embase_31Oct2023	Introduction: With the relatively recent introduction of hybrid autograft-allograft grafts for anterior cruciate ligament reconstruction (ACLR), few studies have compared outcomes between autografts versus hybrid grafts. The purpose of this study is to compare patient-rated outcomes between hamstring autografts and hybrid grafts for ACLR. Methods: At a minimum two-year follow-up, patients who had…		❌
25701	B. M. Frye, C. Patton, J. A. Kinney, T. R. Murphy, A. E. Klein and M. J. Dietz	2021	A Medial Congruent Polyethylene Offers Satisfactory Early Outcomes and Patient Satisfaction in Total Knee Arthroplasty	Arthroplasty Today	7		Embase_31Oct2023	Background: Although a successful operation, almost 20% of patients are dissatisfied with total knee arthroplasty (TKA). The purpose of this retrospective cohort study was to see if a medial congruent (MC) polyethylene would offer satisfactory early outcomes and patient satisfaction after TKA. Methods: We reviewed prospectively collected data on 327 TKAs using multiple bearings within the same im…		❌
25170	R. M. Fuller, D. I. Wicker, G. W. Getman, K. S. Christensen and C. P. Christensen	2021	A Medial Subvastus Approach for Lateral Unicompartmental Knee Arthroplasty: Technique Description and Early Outcome Results	Arthroplasty Today	9		Embase_31Oct2023	Background: Unicompartmental knee arthroplasty (UKA) treats arthritis involving only one compartment of the knee. Lateral UKA is mainly performed through medial parapatellar or lateral parapatellar approaches to the knee. This technique article introduces a medial subvastus approach to lateral UKA, discusses the clinical rationale behind its use, and offers a preliminary retrospective study on sh…		❌
15850	S. Kapoor and B. Thorn	2010	A medical records analysis of psychosocial treatment outcomes for chronic pain in a rural Alabama clinical trial	Journal of Pain	11	4	Embase_31Oct2023	Psychosocial treatments, particularly cognitive behavioral therapy (CBT) are common adjunctive treatments for chronic pain. Most of the outcome studies concentrate on self-reported measures for pain improvement. There is a lack of studies that report treatment outcome in terms of participants' medical records, e.g., number of visits, intervals between visits, changes in pain medication, etc. The …		❌
31463	P. L. Euctr	2017	A medical research study to evaluate the safety and effectiveness of an investigational medication for rheumatoid arthritis	https://trialsearch.who.int/Trial2.aspx?TrialID=EUCTR2016-002862-30-PL			Cochrane_31Oct2023	INTERVENTION: Product Code: PF‐06651600 Pharmaceutical Form: Tablet INN or Proposed INN: not yet assigned Current Sponsor code: PF‐06651600 Concentration unit: mg milligram(s) Concentration type: equal Concentration number: 50‐ Pharmaceutical form of the placebo: Tablet Route of administration of the placebo: Oral use CONDITION: RHEUMATOID ARTHRITIS ; MedDRA version: 20.0 Level: HLT Classificatio…		❌
2548	R. S. Rosales, A. Gonzalez-Garcia, A. Dorta-Fernandez and C. Heras-Palou	2022	A Meta-Analysis of the Outcomes of Ligament Reconstruction Compared to No Reconstruction with or without Tendon Interposition Following Trapeziectomy for Thumb Carpometacarpal Joint Osteoarthritis	Journal of hand surgery Asian-Pacific volume	27	1	Embase_31Oct2023	Background: The outcomes of trapeziectomy with ligament reconstruction and tendon interposition (LRTI) compared to the trapeziectomy (T) alone or in combination with tendon interposition (TIA) in the treatment of osteoarthritis (OA) of the carpometacarpal joint (CMCJ) of the thumb are still debated. The aim of this study is to conduct a meta-analysis to determine whether the outcomes of LRTI were…		❌	meta-analysis
34011	K. E. Schifferdecker, S. E. Yount, K. Kaiser, A. Adachi-Mejia, D. Cella, K. L. Carluzzo, A. Eisenstein, M. A. Kallen, G. J. Greene, D. T. Eton and E. S. Fisher	2018	A method to create a standardized generic and condition-specific patient-reported outcome measure for patient care and healthcare improvement	Quality of Life Research	27	2	Embase_31Oct2023	Purpose: Patient-reported outcome measures (PROMs), which are generic or condition-specific, are used for a number of reasons, including clinical care, clinical trials, and in national-level efforts to monitor the quality of health care delivery. Creating PROMs that meet different purposes without overburdening patients, healthcare systems, providers, and data systems is paramount. The objective …		❌
24904	T. Cartwright, M. Cahill and V. Sadana	2020	A mixed methods evaluation of an individualised yoga therapy intervention for rheumatoid arthritis: Pilot study	Complementary Therapies in Medicine	50		Embase_31Oct2023	Objectives: to explore patients’ experiences of an individualised yoga therapy intervention for rheumatoid arthritis (RA), specifically in terms of its acceptability and impact on patient-reported outcomes. Design: Ten patients took part in a 16 week yoga therapy intervention in a hospital setting, consisting of 10 one-to-one consultations with a yoga therapist followed by two group review sessio…		❌
15783	D. Cosio and J. Castellow	2020	A Mixed Methods Exploration of Electrical Stimulation in Veterans with Fibromyalgia Symptoms & Affective Disorders	Journal of Affective Disorders	274		Embase_31Oct2023	Introduction: Past research has shown that electrical stimulation has modest beneficial effects on symptoms of fibromyalgia, which is also commonly associated with anxiety and depression. The purpose of the current study was to evaluate the effectiveness and utilization of electrical stimulation (AID or M units) at-home by Veterans. Methods: Sixty Veterans were identified using the Fibromyalgia S…		❌
40638	D. Cosio and J. Castellow	2022	A mixed methods exploration of electrical stimulation in veterans with fibromyalgia symptoms & affective disorders: Corrigendum.DP - Feb 15, 2022	Journal of Affective Disorders	299		APA PsycInfo_31Oct	Reports an error in "A mixed methods exploration of electrical stimulation in veterans with fibromyalgia symptoms & affective disorders" by David Cosio and Jennifer Castellow (Journal of Affective Disorders, 2020[Sep][1], Vol 274, 956-963). In the original article, there were several omissions. The missing information is given in this erratum. (The following abstract of the original article appea…		❌
27395	G. J. Hendry, L. Bearne, N. Foster, E. Godfrey, S. Hider, M. Van Der Leeden, H. Mason, A. McConnachie, I. McInnes, A. Patience, C. Sackley, M. Sekhon, A. Williams, J. Woodburn and M. Steultjens	2020	A mixed methods feasibility study of a gait rehabilitation programme for people with early rheumatoid arthritis and foot pain	Rheumatology (United Kingdom)	59		Embase_31Oct2023	Background: Foot pain, a hallmark feature of rheumatoid arthritis (RA), is associated with slow and unsteady gait patterns, and persistent walking disability is common. Great Strides is a new gait rehabilitation programme designed to improve/preserve lower limb function in early RA. It is delivered by physiotherapists or podiatrists over 12-weeks and is supplemented with a home programme and supp…		❌
26178	S. Cleanthous, A. Regnault, C. Stach, B. Haier, S. Cano and T. Morel	2019	A Mixed Methods psychometrics program for the development of a measure of Fatigue in SLE	Quality of Life Research	28	SUPPL 1	Embase_31Oct2023	Aims: Fatigue is one of the most prevalent and debilitating symptoms in systemic lupus erythematosus (SLE); however, it remains a measurement challenge for patient-centered outcome researchers. Here we propose a mixed methods psychometrics (MMP) approach to meet that challenge. Methods: We carried out a three-step MMP study. Step 1 included two waves of patient interviews (n = 29, n = 20). Wave 1…		❌
17274	A. Ching, S. T. Skou, S. A. Thomas, M. E. Batt, E. M. Roos and K. L. Edwards	2016	A mixed methods study of knee confidence and selfefficacy: Perceptions of knee osteoarthritis patients from the good life with osteoarthritis in Denmark initiative	Osteoarthritis and Cartilage	24		Embase_31Oct2023	Purpose: The Good Life with osteoArthritis in Denmark (GLA:D) Initiative is an evidence-based treatment programme for patients with knee and hip osteoarthritis (OA). It incorporates training physiotherapists to deliver care in accordance with the clinical guidelines by educating patients on their condition and by delivering supervised neuromuscular exercises to relieve pain and improve function. …		❌
26223	H. Scheper, R. Derogee, R. Mahdad, R. J. P. van der Wal, R. G. H. H. Nelissen, L. G. Visser and M. G. J. de Boer	2019	A mobile app for postoperative wound care after arthroplasty: Ease of use and perceived usefulness	International Journal of Medical Informatics	129		Embase_31Oct2023	Background: Early postoperative discharge after joint arthroplasty may lead to decreased wound monitoring. A mobile woundcare app with an integrated algorithm to detect complications may lead to improved monitoring and earlier treatment of complications. In this study, the ease of use and perceived usefulness of such a mobile app was investigated. Objective: Primary objective was to investigate t…		❌
39332	E. Mollard and K. Michaud	2018	A Mobile App With Optical Imaging for the Self-Management of Hand Rheumatoid Arthritis: Pilot Study	JMIR Mhealth Uhealth	6	10	Pubmed_31Oct	BACKGROUND: Patient outcomes are improved and the burden to the health care system is reduced when individuals are active self-managers of their own health. There is a need for technology that facilitates self-management of rheumatoid arthritis (RA) and can reduce the number of patient visits, promptly identify treatment needs, and reduce the costs associated with poor RA management. A mobile app…		❌ can the app improve self-management behaviour
16826	D. DiRenzo, C. Hunt, E. Sibinga, N. Gould, A. Shah, S. Bartlett and C. Bingham	2020	A Mobile Mindfulness Meditation Program May Improve Health-Related Quality of Life for Patients with Rheumatic Disease, a Pilot Study	Arthritis and Rheumatology	72	SUPPL 10	Embase_31Oct2023	Background/Purpose: Mindfulness Based Interventions (MBIs) are well-established self-management programs shown to be beneficial for pain, depression, and anxiety that focus on learning how to respond to bodily sensations and emotions through guided meditative practices. However, due to time constraints, scheduling, and physical limitations, we found it difficult for patients to attend in-person M…		❌
32073	Nl	2020	A model-based Roentgen Stereophotogrammetry Analysis (RSA) Randomized Control Trial to evaluate the stability of the cementless Taperloc hip stem in four different treatment groups	https://trialsearch.who.int/Trial2.aspx?TrialID=NL8734			Cochrane_31Oct2023	INTERVENTION: All patients will receive a total hip prosthesis because of their invalidity and health problems which will be monitored by model‐based RSA analysis. CONDITION: Osteoarthritis, rheumatoid arthritis, avascular necrosis PRIMARY OUTCOME: Primary endpoint is implant stability at 2 years follow‐up. Implant stability is measured with measured with Model‐based RSA and reported as subsidenc…		❌
31818	Nct	2018	A Multi-Center Clinical Trial to Determine the Impact of a Mobile Health Application on Rheumatoid Arthritis Shared Decision Making	https://clinicaltrials.gov/show/NCT03773471			Cochrane_31Oct2023	The overall goal is to improve shared decision‐making (SDM) about treatment options and thereby enhance disease outcomes and health‐related quality of life (HRQOL) for patients with rheumatoid arthritis (RA). The objective of this study is to engage patients in using the ArthritisPower application on a weekly basis during the time between clinic appointments for collection of data on self‐reporte…		✓/? The goal is to engage patients to use an app to collect PROs and self-reported disease activity but the overall goal is SDM	clinical trial, but dk what type	✓	✓	?	✓	❌
25587	C. M. Wixted, B. A. Polascik, N. H. Cochrane, B. Antonelli, N. Muthusamy, S. P. Ryan, A. F. Chen, R. Schwarzkopf and T. M. Seyler	2023	A Multicenter Prospective Investigation on Patient Physical and Mental Health After Girdlestone Resection Arthroplasty	Journal of Arthroplasty	38	5	Embase_31Oct2023	Background: Girdlestone resection arthroplasty is a salvage procedure for hip periprosthetic joint infection (PJI) that controls infection and reduces chronic pain, but may result in limited postoperative joint function. The aim of this study was to assess physical function and mental health after Girdlestone. Methods: This was a multicenter, prospective study evaluating patients with Girdlestone…		❌
31377	Nct	2017	A Multicenter Prospective Randomized Control Study on Persona Total Knee System vs NexGen	https://clinicaltrials.gov/show/NCT03073941			Cochrane_31Oct2023	Knee replacement is an established treatment for late stage osteoarthritis (OA) of the knee. There is an increasing demand for joint replacement in a younger population. Due to the changing demographics of joint replacement, the population of younger patients are seeking options that not only correct their disease or deformity, but do not limit them in activity. Studies have shown that modern imp…		❌
31004	V. Nagaraja, C. Spino, E. Bush, P. S. Tsou, R. T. Domsic, R. Lafyatis, T. Frech, J. K. Gordon, V. D. Steen and D. Khanna	2019	A multicenter randomized, double-blind, placebo-controlled pilot study to assess the efficacy and safety of riociguat in systemic sclerosis-associated digital ulcers	Arthritis Research and Therapy	21	1	Embase_31Oct2023	Background: To determine the effect of riociguat, an oral, selective soluble guanylate cyclase stimulator, on the net digital ulcer (DU) burden in systemic sclerosis (SSc). Methods: Participants with SSc-related active or painful indeterminate DUs were recruited in a multicenter, double-blind, randomized, placebo-controlled, proof-of-concept trial. Eligible participants were required to have at l…		❌
27670	R. Fleischmann, D. Furst, J. Liu, J. Zhu, E. Connolly-Strong and R. Brasington	2019	A multicenter study assessing the efficacy and safety of repository corticotropin injection in patients with rheumatoid arthritis: Interim data from the open-label treatment period	Annals of the Rheumatic Diseases	78		Embase_31Oct2023	Background: Rheumatoid arthritis (RA) is an autoimmune disorder associated with chronic inflammation and is treated with disease-modifying antirheumatic drugs (DMARDs) for active disease. Both American College of Rheumatology (ACR) and EULAR recommend that short-term administration of corticosteroids (CSs) may be beneficial for its anti-inflammatory effects. Repository corticotropin injection (RC…		❌
15473	C. Lattermann, C. A. Jacobs, M. Proffitt Bunnell, L. J. Huston, L. G. Gammon, D. L. Johnson, E. K. Reinke, J. L. Huebner, V. B. Kraus and K. P. Spindler	2017	A Multicenter Study of Early Anti-inflammatory Treatment in Patients With Acute Anterior Cruciate Ligament Tear	The American journal of sports medicine	45	2	Embase_31Oct2023	BACKGROUND: It is increasingly recognized that biochemical abnormalities of the joint precede radiographic abnormalities of posttraumatic osteoarthritis (PTOA) by as much as decades. A growing body of evidence strongly suggests that the progression from anterior cruciate ligament (ACL) injury to PTOA is multifactorial, involving the interplay between biomechanical disturbances and biochemical hom…		❌
31622	Nct	2015	A Multicenter Study to Evaluate Functional Outcome After Knee Replacement	https://clinicaltrials.gov/show/NCT02494544			Cochrane_31Oct2023	To compare functional and patient reported outcome data for a consecutively enrolled group of subjects who have undergone surgery with either a ConforMIS iTotal® CR TKA or an Off‐the‐ Shelf (OTS) system.The person conducting the functional testing will be blinded to the device implanted. Sites will perform the off‐the‐shelf total knees conventional instrumentation.		❌
33479	W. S. Hill, M. H. Dohnalek, Y. Ha, S. J. Kim, J. C. Jung and S. B. Kang	2023	A Multicenter, Randomized, Double-Blinded, Placebo-Controlled Clinical Trial to Evaluate the Efficacy and Safety of a Krill Oil, Astaxanthin, and Oral Hyaluronic Acid Complex on Joint Health in People with Mild Osteoarthritis	Nutrients	15	17	Cochrane_31Oct2023	Osteoarthritis is a significant global health problem. Many patients seek more effective alternatives to nonsteroidal anti‐inflammatory medicines or commercial supplements to manage joint pain and inflammation. FlexPro MD® (FP‐MD) combines krill oil, astaxanthin, and lower molecular weight hyaluronic acid to support joint health. A 12‐week, randomized, double‐blind, placebo‐controlled trial compa…		❌
15484	C. A. Inderjeeth, A. J. Inderjeeth and W. D. Raymond	2019	A multicentre observational study comparing patient reported outcomes to assess reliability of swollen and tender joint assessments and response to certolizumab treatment as compared to clinician assessments in rheumatoid arthritis	International Journal of Rheumatic Diseases	22	1	Embase_31Oct2023	Aims: The use of swollen (SJC) and tender joint counts (TJC) for rheumatoid arthritis (RA) disease activity and treatment effectiveness is well established. Patient-reported outcomes (PRO) are important. However, it is unknown if patient scoring is as reliable as that of trained professionals. Methods: PRO including SJC and TJC were assessed at baseline, 6 and 12 weeks by patients and clinicians.…		❌
31329	Actrn	2018	A multi-centre, prospective randomised controlled trial to compare modified kinematically aligned total knee arthroplasty using iTKR™ Software with mechanically aligned total knee arthroplasty	https://trialsearch.who.int/Trial2.aspx?TrialID=ACTRN12618001376235			Cochrane_31Oct2023	INTERVENTION: This study is a prospective, randomised trial to monitor and compare the outcomes following a primary total knee arthroplasty using two different implant alignment techniques. The one being conventional mechanical alignment, the other being modified kinematic alignment using the iTKR software to produce the surgical plan. The surgeon undertakes templating from the prescribed long le…		❌
25679	W. Walrabenstein, C. A. Wagenaar, M. van de Put, M. van der Leeden, M. Gerritsen, J. W. R. Twisk, M. van der Esch, H. van Middendorp, P. J. M. Weijs, L. D. Roorda and D. van Schaardenburg	2023	A multidisciplinary lifestyle program for metabolic syndrome-associated osteoarthritis: the “Plants for Joints” randomized controlled trial	Osteoarthritis and Cartilage			Embase_31Oct2023	Objective: To determine the effectiveness of the “Plants for Joints” multidisciplinary lifestyle program in patients with metabolic syndrome-associated osteoarthritis (MSOA). Design: Patients with hip or knee MSOA were randomized to the intervention or control group. The intervention group followed a 16-week program in addition to usual care based on a whole food plant-based diet, physical activi…		❌
15334	W. Walrabenstein, C. A. Wagenaar, M. Van Der Leeden, F. Turkstra, J. W. R. Twisk, M. Boers, H. Van Middendorp, P. J. M. Weijs and D. Van Schaardenburg	2023	A multidisciplinary lifestyle program for rheumatoid arthritis: The 'Plants for Joints' randomized controlled trial	Rheumatology (United Kingdom)	62	8	Embase_31Oct2023	Objective: To determine the effect of a multidisciplinary lifestyle program in patients with RA with low-moderate disease activity. Methods: In the 'Plants for Joints' (PFJ) parallel-Arm, assessor-blind randomized controlled trial, patients with RA and 28-joint DAS (DAS28) ≥2.6 and ≤5.1 were randomized to the PFJ or control group. The PFJ group followed a 16-week lifestyle program based on a whol…		❌
16855	D. Azizoddin, R. Olmstead, C. Cost, G. Z. Racaza, J. Ayeroff, L. Sumner, M. Weisman, P. M. Nicassio and M. Jolly	2016	A multi-group confirmatory factor analyses of the lupuspro between Southern California and filipino samples of patients with sle	Arthritis and Rheumatology	68		Embase_31Oct2023	Background/Purpose: Systemic lupus erythematosus (SLE) leads to a variety of health outcomes through complex disease paths. The LupusPro (LP) is a comprehensive self-report measure which assesses health and non-health related quality of life for patients with SLE. It is increasingly used in a variety of ethnicities and diverse populations, and continues to hold psychometric integrity. Research, h…		❌
16562	D. R. Azizoddin, R. Olmstead, C. Cost, M. Jolly, J. Ayeroff, G. Racaza, L. A. Sumner, S. Ormseth, M. Weisman and P. M. Nicassio	2017	A multi-group confirmatory factor analyses of the LupusPRO between southern California and Filipino samples of patients with systemic lupus erythematosus	Lupus	26	9	Embase_31Oct2023	Introduction Systemic lupus erythematosus (SLE) leads to a range of biopsychosocial health outcomes through an unpredictable and complex disease path. The LupusPRO is a comprehensive, self-report measure developed specifically for populations with SLE, which assesses both health-related quality of life and non-health related quality of life. Given its increasingly widespread use, additional resea…		❌
28504	V. Valerio, M. C. Bazan, M. Wang, B. D. Mazer, C. A. Pineau, E. M. Hazel, S. Bernatsky, B. J. Ward and I. Colmegna	2021	A multimodal intervention increases influenza vaccine uptake in rheumatoid arthritis	Clinical Rheumatology	40	2	Embase_31Oct2023	Annual influenza vaccination is recommended for patients with rheumatoid arthritis (RA), but coverage is suboptimal. We assessed the impact of an implementation strategy in enhancing vaccination uptake in RA. We evaluated a multimodal implementation strategy at rheumatology clinics that included 3 approaches: patient recalls, a nurse providing vaccines, and physician reminders. We compared patien…		❌
33381	G. B. Euctr	2006	A multinational, multicentre, randomized, double-blind study to assess the efficacy and safety of oral sildenafil 20mg TID or placebo when added to Bosentan in the treatement of subjects, aged 18 years and above, with pulmonary arterial hypertension (PAH) - N/A	https://trialsearch.who.int/Trial2.aspx?TrialID=EUCTR2006-001464-23-GB			Cochrane_31Oct2023	INTERVENTION: Product Name: Revatio® Product Code: UK‐92,480 Pharmaceutical Form: Film‐coated tablet INN or Proposed INN: Sildenafil Concentration unit: mg milligram(s) Concentration type: equal Concentration number: 20‐ Pharmaceutical form of the placebo: Film‐coated tablet Route of administration of the placebo: Oral use CONDITION: Pulmonary Arterial Hypertension ; MedDRA version: 8.0 Level: LL…		❌
15561	R. Alten, G. R. Burmester, M. Matucci Cerinic, A. Ostor, L. Zaremba-Pechmann, M. Herrera, K. Gibson, T. Treuer, J. Gerwien and B. Fautrel	2022	A MULTINATIONAL, PROSPECTIVE, OBSERVATIONAL STUDY in PATIENTS with RHEUMATOID ARTHRITIS RECEIVING BARICITINIB, TARGETED SYNTHETIC or BIOLOGIC DISEASE-MODIFYING THERAPIES: 12 MONTH TIME to DISCONTINUATION, EFFECTIVENESS and PATIENT REPORTED OUTCOME DATA from the EUROPEAN COHORT	Annals of the Rheumatic Diseases	81		Embase_31Oct2023	Background: Baricitinib (BARI), an oral selective JAK 1/2 inhibitor, is approved for treating adults with moderate to severe active rheumatoid arthritis (RA). RA-BE-REAL is a 3-year, multinational, prospective, observational study of adult patients with RA evaluating time to discontinuation of initial RA treatment for all causes (excluding sustained clinical response) over 24 months (M). Objectiv…		❌
2086	G. Burmester, B. Fautrel, R. Alten, M. Matucci-Cerinic, J. H. Salmon, T. Holzkaemper, I. De La Torre, P. Lopez-Romero, W. Fakhouri and A. Gentzel-Jorczyk	2021	A multinational, prospective, observational study in patients with rheumatoid arthritis receiving baricitinib, targeted synthetic or biologic disease-modifying therapies: 6-month effectiveness and patient reported outcome data from the european cohort	Arthritis and Rheumatology	73	SUPPL 9	Embase_31Oct2023	Background/Purpose: Baricitinib (BARI) is a JAK1/2 inhibitor approved for the treatment of adults with moderately to severely active rheumatoid arthritis (RA) and the treatment of adult atopic dermatitis in Europe and Japan. RA-BE-REAL is a 3-year, prospective, observational study of adult RA patients (pts) evaluating adherence to treatment in clinical practice. The purpose of this abstract is to…		❌
15329	A. Kiprianos, R. Alten, G. Burmester, M. Matucci-Cerinic, J. H. Salmon, P. Lopez-Romero, W. Fakhouri, I. De la Torre, A. Gentzel-Jorczyk, T. Holzkämper and B. Fautrel	2022	A MULTINATIONAL, PROSPECTIVE, OBSERVATIONAL STUDY IN PATIENTS WITH RHEUMATOID ARTHRITIS RECEIVING BARICITINIB, TARGETED SYNTHETIC OR BIOLOGIC DISEASE-MODIFYING THERAPIES: 6-MONTH EFFECTIVENESS AND PATIENT-REPORTED OUTCOME DATA FROM THE EUROPEAN COHORT	Rheumatology (United Kingdom)	61	SUPPL 1	Embase_31Oct2023	Background/Aims Baricitinib (BARI) is a JAK1/2 inhibitor approved for the treatment of adults with moderately to severely active rheumatoid arthritis (RA) and the treatment of atopic dermatitis in Europe and Japan. RA-BE-REAL is a 3-year, prospective, observational study of adult RA patients evaluating adherence to treatment in clinical practice. Objectives: To report the proportion of European p…		❌
1850	B. Mo, R. Alten, G. Burmester, M. Matucci-Cerinic, A. Östör, L. Zaremba-Pechmann, M. Herrera, K. Gibson, T. Treuer, J. Gerwien and B. Fautrel	2023	A multinational, prospective, observational study in patients with rheumatoid arthritis: 12-month time to discontinuation, effectiveness and patient-reported outcome data	International Journal of Rheumatic Diseases	26		Embase_31Oct2023	Background/Purpose: Baricitinib (BARI), an oral selective JAK1/2 inhibitor, is approved for treating adults with moderate-to- severe rheumatoid arthritis (RA). RA-BE- REAL is a 3-year, multinational, prospective, observational study of adult RA patients evaluating time to discontinuation of initial RA treatment for all causes (excluding sustained clinical response) over 24 months (M). This report…		❌
33062	D. A. Martin, Z. Amoura, J. Romero-Diaz, Y. B. Chong, J. Sanchez-Guerrero, T. Chan, G. E. Arnold, M. A. Damore, W. Sohn, N. Chirmule and et al.	2015	A multiple dose study of AMG 811 (anti-IFN-gamma) in subjects with systemic lupus erythematosus and active nephritis	Annals of the rheumatic diseases	74		Cochrane_31Oct2023	Background: Interferon‐gamma (IFN‐g) is a pro‐inflammatory cytokine that modulates the function of several important immune populations. Evidence from human and animal models suggests that increased levels of Type I and/or Type II IFN are associated with SLE. Objectives: This study assessed the safety, tolerability, PK and pharmacodynamic (PD) data from AMG 811, an anti‐IFNg mAb, in subjects with…		❌
2323	M. Moazzami, P. Katz, D. Bonilla, L. Engel, J. Su, P. Akhavan, N. Anderson, O. Tayer-Shifman, D. Beaton and Z. Touma	2020	A Multitrait-Multimethod Matrix Approach to the Construct Validity of Patient Reported Outcomes Measurement Information System Computerized (PROMIS) Adaptive Tests (CAT) in Systemic Lupus Erythematous	Arthritis and Rheumatology	72	SUPPL 10	Embase_31Oct2023	Background/Purpose: Use of The Patient Reported Outcomes Measurement Information System computerized adaptive test (PROMIS-CAT) in adults with systemic lupus erythematous (SLE) is an emerging research field. Previous studies showed PROMIS short forms are reliable and valid against the SF-36 in persons with SLE. Our previous research found that PROMIS-CAT scores have good-excellent reliability and…		❌
34485	Z. Lu, J. C. MacDermid and P. Rosenbaum	2020	A narrative review and content analysis of functional and quality of life measures used to evaluate the outcome after TSA: an ICF linking application	BMC Musculoskelet Disord	21	1	Pubmed_31Oct	BACKGROUND: Total shoulder arthroplasty (TSA) is considered as the standard reconstructive surgery for patients suffering from severe shoulder pain and dysfunction caused by arthrosis. Multiple patient-reported outcome measures (PROMs) have been developed and validated that can be used to evaluate TSA outcomes. When selecting an outcome measure both content and psychometric properties must be con…		❌
55	O. L. Aiyegbusi, D. Nair, J. D. Peipert, K. Schick-Makaroff and I. Mucsi	2021	A narrative review of current evidence supporting the implementation of electronic patient-reported outcome measures in the management of chronic diseases	Therapeutic Advances in Chronic Disease	12		Embase_31Oct2023	An application of telemedicine of growing interest and relevance is the use of personal computers and mobile devices to collect patient-reported outcomes (PROs). PROs are self-reports of patients’ health status without interpretation by anyone else. The tools developed to assess PROs are known as patient-reported outcomes measures (PROMs). The technological innovations that have led to an increas…		❌	Relevant narrative review						❌, citation screening can be conducted
24993	M. G. Lazzaroni, S. Piantoni, F. Angeli, S. Bertocchi, F. Franceschini and P. Airò	2023	A Narrative Review of Pathogenetic and Histopathologic Aspects, Epidemiology, Classification Systems, and Disease Outcome Measures in Systemic Sclerosis	Clinical Reviews in Allergy and Immunology	64	3	Embase_31Oct2023	Systemic sclerosis (SSc) is a rare systemic autoimmune disease, characterized by the presence of three main actors: vasculopathy, immune activation, and fibrosis. This pathologic process is then translated in a clinical picture with great variability among different patients in terms of type of organ involvement, disease severity and prognosis. This heterogeneity is a main feature of SSc, which, …		❌
28316	A. D. Askanase and R. A. Furie	2022	A Narrative Review of Repository Corticotropin Injection for the Treatment of Systemic Lupus Erythematosus	Advances in Therapy	39	7	Embase_31Oct2023	Systemic lupus erythematosus (SLE) is a chronic autoimmune disorder that affects multiple organ systems. The most prevalent manifestations include constitutional symptoms, arthritis, and rash. An SLE flare is defined as a measurable increase in disease activity that may prompt a change in treatment. According to the European Alliance of Associations for Rheumatology guidance, SLE treatments shoul…		❌
27521	K. J. Aaltonen, T. Sokka, T. Möttönen, M. Korpela, R. Komulainen, T. Uusitalo, S. Salomaa, T. Uutela and H. Valleala	2013	A nation-wide review of patients with rheumatoid arthritis in Finland	Annals of the Rheumatic Diseases	72		Embase_31Oct2023	Background Traditionally, only few clinics have participated in reporting results of usual care of patients with Rheumatoid Arthritis (RA). Routine patient monitoring has become more common, which enables collaborative projects to report outcomes of patients with RA. In Finland, a nation-wide review of patients with RA has been missing until to date. Objectives The objective of the study was to c…		❌
27388	M. L. Acosta Felquer, M. Elmamoun, A. Szentpetery, P. Gallagher, O. FitzGerald and E. Soriano	2018	A new and simpler tool for global PsA Assessment: Simplified composite psoriatic disease activity index (sCPDAI)	Journal of Psoriasis and Psoriatic Arthritis	3	1	Embase_31Oct2023	Introduction: The heterogeneity of psoriatic arthritis (PsA) that includes a possible combination of axial disease, peripheral arthritis, enthesitis, dactylitis, skin, and nail involvement makes its global assessment a significant challenge for clinical metrology. Over the last few years, different tools to be used for measuring the disease activity in patients with PsA have been identified by th…		❌
26939	M. L. A. Felquer, M. Elmamoun, A. Szentpetery, P. Gallagher, O. F. Gerald and E. R. Soriano	2017	A new and simpler tool for global psoriatic arthritis assessment: Simplified composite psoriatic disease activity index (sCPDAI)	Arthritis and Rheumatology	69		Embase_31Oct2023	Background/Purpose: The heterogeneity of psoriatic arthritis ( PsA) that includes a possible combination of axial disease, peripheral arthritis, enthesitis, dactylitis, skin and nail involvement, makes its global assessment a significant challenge for clinical metrology. Over the last years different tools are used for measuring the disease activity in patients with PsA. The Composite Psoriatic D…		❌
29933	P. Todorov and A. Batalov	2021	A new approach for ultrasound guided sacroiliac joint injections in spondyloarthritis	Annals of the Rheumatic Diseases	80	SUPPL 1	Embase_31Oct2023	Background: Sacroiliac joints (SIJ) inflammation and pain is particularly common in patients with Spondyloarthritis (SpA). SIJs injections represent a valuable therapeutic option in this condition. Traditionally this procedure (irrespective of the guidance method) aims at the lower (synovial) part of the joint. However, there is growing body of evidence that enthesitis rather than synovitis is th…		❌
18302	S. A. Callary, C. F. Jones, K. Kantar, H. D. Toit, M. P. Baker, D. Thewlis, G. J. Atkins and L. B. Solomon	2020	A new approach to surgical management of tibial plateau fractures	Journal of Clinical Medicine	9	3	Embase_31Oct2023	Tibial plateau fractures (TPFs) are challenging, requiring complex open reduction and internal fixation (ORIF) and are often associated with complications including surgical site infections (SSIs). In 2007, we introduced a novel management protocol to treat TPFs which consisted of an angiosome-or perforator-sparing (APS) anterolateral approach followed by unrestricted weight bearing and range of …		❌
32980	J. C. Costello and P. B. Halverson	2003	A New Era in Rheumatoid Arthritis Treatment	WMJ	102	7	Cochrane_31Oct2023	Rheumatoid Arthritis (RA) is a systemic autoimmune disease that primarily manifests as a chronic symmetric polyarthritis. Treatment in the past was aimed at symptomatic pain relief. The initiation of disease modifying anti‐rheumatic drugs (DMARDs) was historically started only after significant disease activity was present in order to reduce side effects from drug toxicities. Unfortunately, irrev…		❌
30857	T. R. Deer, J. M. Hagedorn, J. B. Jameson and N. Mekhail	2021	A New Horizon in Neuromodulation	Pain Medicine (United States)	22	4	Embase_31Oct2023			❌
16693	S. Pazmino, A. Lovik, A. Boonen, D. De Cock, V. Stouten, J. Joly, M. Doumen, D. Bertrand, R. Westhovens and P. Verschueren	2021	A new indicator to measure discordance between patient reported outcomes and traditional disease activity holds promise to advance care trajectories improve care in patients with early Rheumatoid Arthritis			(Pazmino S., sofia.pazmino@kuleuven.be; De Cock D.; Stouten V.; Doumen M.; Bertrand D.; Westhovens R.; Verschueren P.) Department of Development and Regeneration, Skeletal Biology and Engineering Research Centre, KU Leuven, Leuven, Belgium	Embase_31Oct2023	Objective: To unravel disease impact in early RA patients by separately quantifying patient reported (PRF), clinical (CF) and laboratory (LF) factors. We put forward a new indicator, the discordance score (DS), for early identification and prediction of unmet patient outcomes in terms of future achievement of sustained remission and RA-related quality of life (QoL). Methods: We obtained factor sc…		❌
16483	W. F. Peter, M. Loos, R. C. De Vet, M. Boers, J. Harlaar, L. D. Roorda, R. W. Poolman, V. A. Scholtes, J. Boogaard, H. Buitelaar, M. Steultjens, E. M. Roos, F. Guillemin, M. G. Benedetti, A. Escobar Martinez and C. B. Terwee	2014	A new method to assess activity limitations in patients with hip and knee osteoarthritis: the animated activity questionnaire (AAQ): Part 1. Development, validity and reliability	Annals of the Rheumatic Diseases	73		Embase_31Oct2023	Background Self-report questionnaires and performance-based tests correlate moderately in measuring activity limitations, indicating that they measure different aspects. Self-reports measure mainly the patients' perception which may lead to cross-cultural differences. Performance-based tests measure an artificial situation, is resource-intensive and burdensome for patients. To overcome these draw…		❌
26104	R. P. Bonafede, S. Segal, R. Lautzenheiser, J. Loveless, C. Watson and D. J. Harrison	2010	A new methodology to assess clinical change using charts in rheumatoid arthritis (RA) patients on TNF blockers	Value in Health	13	3	Embase_31Oct2023	BACKGROUND: Charting across practices for RA patients varies greatly and rarely uses formal measures to assess treatment effectiveness outside clinical trials. OBJECTIVES: To develop a tool to assess treatment effectiveness in real-world practice using information commonly found in charts. METHODS: From an ongoing chart audit, a sample of ten de-identified charts of RA patients initiating TNF blo…		❌
24666	G. Mumcu, N. Inanc, A. Taze, T. Ergun and H. Direskeneli	2014	A new mucocutaneous activity index for Behçet's disease	Clinical and Experimental Rheumatology	32		Embase_31Oct2023	Objective: Patient-reported outcomes are increasingly accepted to be major domains in chronic disorders. The aim of this study was to develop a patient-derived disease activity index in Beh-çet's disease (BD). Methods: One hundred and seventy-seven BD patients (M/F: 69/108) were included in the study. Data were collected by clinical examination and a questionnaire regarding a Mucocutaneous Index …		❌
30962	J. M. Parrish, N. W. Jenkins and K. Singh	2020	A new possible standard in evaluating lower extremity motor weakness	Neurospine	17	1	Embase_31Oct2023					❌
37900	S. Van Onsem, C. Van Der Straeten, N. Arnout, P. Deprez, G. Van Damme and J. Victor	2016	A New Prediction Model for Patient Satisfaction After Total Knee Arthroplasty	J Arthroplasty	31	12	Pubmed_31Oct	BACKGROUND: Total knee arthroplasty (TKA) is a proven and cost-effective treatment for osteoarthritis. Despite the good to excellent long-term results, some patients remain dissatisfied. Our study aimed at establishing a predictive model to aid patient selection and decision-making in TKA. METHODS: Using data from our prospective arthroplasty outcome database, 113 patients were included. Preopera…		❌
25178	F. Mancino, S. M. P. Rossi, R. Sangaletti, L. Lucenti, F. Terragnoli and F. Benazzo	2023	A new robotically assisted technique can improve outcomes of total knee arthroplasty comparing to an imageless navigation system	Archives of Orthopaedic and Trauma Surgery	143	5	Embase_31Oct2023	Background: Robotic assisted total knee arthroplasty (RTKA) has shown improved knee alignment and reduced radiographic outliers. However, there remains debate on functional outcomes and patient-reported outcomes (PROMs). This study compares the 1-year clinical outcomes of a new imageless robotically assisted technique (ROSA Knee System, Zimmer Biomet, Warsaw, IN) with an imageless navigated proce…		❌
30421	M. M. Dowsey, T. Spelman and P. F. M. Choong	2022	A Nomogram for Predicting Non-Response to Surgery One Year after Elective Total Hip Replacement	Journal of Clinical Medicine	11	6	Embase_31Oct2023	Background: Total hip replacement (THR) is a common and cost-effective procedure for end-stage osteoarthritis, but inappropriate utilization may be devaluing its true impact. The purpose of this study was to develop and test the internal validity of a prognostic algorithm for predicting the probability of non-response to THR surgery at 1 year. Methods: Analysis of outcome data extracted from an i…		❌
24721	P. Athanassiou, A. Bounas, D. Boumpas, P. Sidiropoulos, C. Tsalapaki, A. Garyfallos, E. Grika, P. Voulgari, A. Kekki, Z. Anagnostopoulos, G. Karachalios and N. Antonakopoulos	2021	A non-interventional prospective observational study of treatment with etanercept biosimilar (SB4) in rheumatoid arthritis in real life clinical practice; interim analysis of the 'beneficial' study	Arthritis and Rheumatology	73	SUPPL 9	Embase_31Oct2023	Background/Purpose: SB4 is an etanercept biosimilar that obtained EU regulatory approval in 2016, and became available in Greece in 2018. Due to lack of published evidence about the use of etanercept biosimilars in the Greek setting, this study aims to generate real-world data on the impact of SB4 on patient-reported physical function and disease activity in RA patients. Methods: BENEFICIAL is an…		❌
884	Š. Forejtová, J. Zavada, L. Szczukova, K. Jarosova, T. Philipp and K. Pavelka	2017	A non-medical switch from originator infliximab to biosimilar CT-p13 in 36 patients with ankylosing spondylitis: 6-months clinical outcomes from the Czech Biologic registry attra	Arthritis and Rheumatology	69		Embase_31Oct2023	Background/Purpose: A non-medical switch from originator (INX, Remicade) to biosimilar infliximab (CT-P13, Remsima) was conducted in 36 patients with ankylosing spondylitis (AS) in one clinical center. The aim of the study was to compare measures of disease activity 3 months before and 3 months after the switch, and to monitor effectiveness and safety of treatment within 6 months after the switch…		❌
25789	K. Sandy-Hodgetts, R. Norman, S. Edmondston, Z. Haywood, L. Davies, K. Hulsdunk, J. Barlow and P. Yates	2022	A non-randomised pragmatic trial for the early detection and prevention of surgical wound complications using an advanced hydropolymer wound dressing and smartphone technology: The EDISON trial protocol	International Wound Journal	19	8	Embase_31Oct2023	Total hip or knee arthroplasty is a highly effective intervention for treating the symptoms of degenerative joint disease or osteoarthritis (OA), often an unwelcome consequence of obesity. A safe and common surgical procedure, hip and knee arthroplasty procedures are not immune to the occurrence of postoperative complications such as surgical site infection (SSI) or surgical wound dehiscence (SWD…		❌
27602	H. Boeth, G. Duda, D. Hinzmann, S. Hermann, W. Taylor, R. Ehrig, T. Witaschek and F. Buttgereit	2015	A novel approach to quantify morning stiffness in patients with rheumatoid arthritis	Annals of the Rheumatic Diseases	74		Embase_31Oct2023	Background: In addition to joint swelling and tenderness, patients with rheumatoid arthritis (RA) commonly experience morning symptoms of joint stiffness associated with pain that result in impaired function causing morbidity and productivity loss with early disease as well as those with low disease activity or remission1. However, the degree of morning stiffness has never been described. Objecti…		❌
30460	R. Cugat, E. Alentorn-Geli, J. Navarro, X. Cuscó, G. Steinbacher, R. Seijas, P. Álvarez-Díaz, D. Barastegui, P. Laiz, G. Samitier and M. García-Balletbó	2020	A novel autologous-made matrix using hyaline cartilage chips and platelet-rich growth factors for the treatment of full-thickness cartilage or osteochondral defects: Preliminary results	Journal of Orthopaedic Surgery	28	1	Embase_31Oct2023	Purpose: To report the clinical, functional, and magnetic resonance imaging (MRI)-based outcomes of a novel autologous-made matrix consisting of hyaline cartilage chips combined with mixed plasma poor rich in platelets clot and plasma rich in growth factors (PRGF) for the treatment of knee full-thickness cartilage or osteochondral defects. Methods: Between July 2015 and January 2018, all patients…		❌
28458	D. Sinkeviciute, S. Skovlund Groen, S. Sun, T. Manon-Jensen, A. Aspberg, P. Önnerfjord, A. C. Bay-Jensen, S. Kristensen and S. Holm Nielsen	2020	A novel biomarker of MMP-cleaved prolargin is elevated in patients with psoriatic arthritis	Scientific reports	10	1	Embase_31Oct2023	Psoriatic arthritis (PsA) is a chronic musculoskeletal inflammatory disease found in up to 30% of psoriasis patients. Prolargin-an extracellular matrix (ECM) protein present in cartilage and tendon-has been previously shown elevated in serum of patients with psoriasis. ECM protein fragments can reflect tissue turnover and pathological changes; thus, this study aimed to develop, validate and chara…		❌
28520	D. Sinkeviciute, A. Schlemmer, E. Berg Schmidt, A. C. Bay-Jensen, M. Karsdal, J. Hagstrup Christensen, S. Kristensen and S. Holm Nielsen	2020	A novel biomarker of mmp-cleaved prolargin is elevated in patients with psoriatic arthritis compared to other fibroinflammatory diseases	Annals of the Rheumatic Diseases	79	SUPPL 1	Embase_31Oct2023	Background: Psoriatic Arthritis (PsA) is a chronic inflammatory disease, characterized by involvement of skin, axial and peripheral skeleton. Prolargin is a class II small leucine-rich proteoglycan found to be expressed in connective tissues of patients with PsA, and previously suggested to be remodelled upon treatment. Fragments of prolargin could quantify tissue turnover in individuals with PsA…		❌
29358	I. Delgado-Enciso, J. Paz-Garcia, J. Valtierra-Alvarez, J. Preciado-Ramirez, B. A. Olmedo-Buenrostro, J. Delgado-Enciso, J. Guzman-Esquivel, C. E. Barajas-Saucedo, G. Ceja-Espiritu, I. P. Rodriguez-Sanchez, M. L. Martinez-Fierro, S. A. Zaizar-Fregoso, D. Tiburcio-Jimenez, J. E. Plata-Florenzano and B. Paz-Michel	2020	A novel cell-free formulation for the treatment of knee osteoarthritis generates better patient-reported health outcomes in more severe cases	Journal of Orthopaedic Surgery	28	2	Embase_31Oct2023	Background: The bioactive cell-free formulation (BIOF2) for cartilage regeneration has shown a major therapeutic response in severe knee osteoarthritis. However, its effect on patients with mild or moderate stages of the disease has not been studied. Objective: To evaluate the Western Ontario and McMaster Universities Osteoarthritis Index (WOMAC) score, minimal clinically important improvement (M…		❌
30448	R. Mihalič, P. Brumat and R. Trebše	2021	A novel concept of cam-type femoroacetabular impingement treatment with patient-specific template guided osteochondral deformity ablation	International Orthopaedics	45	4	Embase_31Oct2023	Purpose: To present a novel surgical concept for the cam-type femoroacetabular impingement (FAI) treatment and to assess and report the clinical outcomes. Methods: We performed a retrospective study of a single-surgeon case series of six hips in five consecutive male patients with symptomatic cam-type FAI, treated with the mini-open anterior hip approach with a patient-specific template (PST)-gui…		❌
1745	K. Tymms, C. O'Sullivan, T. Smith, G. Littlejohn, T. Freeman, D. Hoffman, D. Segelov, H. Griffiths, S. Ciciriello, P. Youssef, D. Mathers and C. T. Deakin	2023	A novel electronic patient-reported outcome delivery system to implement health-related quality of life measures in routine clinical care: An analysis of 5 years of experience	Frontiers in Digital Health	4		Embase_31Oct2023	Objective: To develop a simple and secure technological solution to incorporate electronic patient-reported outcomes (ePROs) into routine clinical care. Methods: A novel ePRO questionnaire delivery system was developed by Software for Specialists (S4S) in partnership with OPAL Rheumatology Australia. Validated questionnaires were sent from the electronic medical record (EMR) (Audit4) of patients …		❌
38982	K. Tymms, C. O'Sullivan, T. Smith, G. Littlejohn, T. Freeman, D. Hoffman, D. Segelov, H. Griffiths, S. Ciciriello, P. Youssef, D. Mathers and C. T. Deakin	2022	A novel electronic patient-reported outcome delivery system to implement health-related quality of life measures in routine clinical care: An analysis of 5 years of experience	Front Digit Health	4		Pubmed_31Oct	OBJECTIVE: To develop a simple and secure technological solution to incorporate electronic patient-reported outcomes (ePROs) into routine clinical care. METHODS: A novel ePRO questionnaire delivery system was developed by Software for Specialists (S4S) in partnership with OPAL Rheumatology Australia. Validated questionnaires were sent from the electronic medical record (EMR) (Audit4) of patients …		❌ duplicate of 393
28873	M. Ammitzbøll-Danielsen, D. Glinatsi, L. Terslev and M. Østergaard	2022	A novel fluorescence optical imaging scoring system for hand synovitis in rheumatoid arthritis-validity and agreement with ultrasound	Rheumatology (United Kingdom)	61	2	Embase_31Oct2023	Objectives: To develop and validate a new semiquantitative fluorescence optical imaging (FOI) scoring system-the FOI Enhancement-Generated RA Score (FOIE-GRAS) for synovitis assessment in the hand. Methods: The development of FOIE-GRAS was based on consensus of four experts in musculoskeletal imaging. Forty-six RA patients, eligible for treatment intensification and with ≥1 clinically swollen joi…		❌
29050	C. DeMuro, S. Lewis, L. Pax Lowes, L. Alfano, B. Tseng and A. Gnanasakthy	2015	A novel measure to assess self-reported physical functioning in patients with sporadic inclusion body myositis (sIBM)	Value in Health	18	3	Embase_31Oct2023	OBJECTIVES: sIBM is a progressive idiopathic inflammatory myopathy characterized by atrophy and weakness of proximal and distal muscle groups with the knee extensors and wrist/finger flexors frequently involved as well as dysphagic processes. Progressive weakness results in a loss of independence and the need for assistive devices and supportive care. While no pharmacological treatments for sIBM …		❌
29098	L. Shen, Y. Zhu, L. Han, Y. Wang, T. Yan, Y. Kong, S. Zou, Y. Qiu and Y. Xu	2020	A novel monoclonal antibody against human B7‑1 protects against chronic graft‑vs.‑host disease in a murine lupus nephritis model	Experimental and Therapeutic Medicine	20	5	Embase_31Oct2023	Lupus nephritis (LN) is the most common complication that causes mortality in patients with systemic lupus erythematosus. The B7‑1/B7‑2 and CD28/cytotoxic T‑lymphocyte associated protein 4 co‑stimulatory pathway serves a key role in autoimmune disease and organ trans‑ plantation. The aim of the present study was to generate and characterize a monoclonal antibody (mAb; clone 4E5) against human B7‑…		❌
32128	J. Lützner, F. Beyer, C. Lützner, E. Tille and A. E. Postler	2023	A novel multilayer-coating for Total Knee Arthroplasty implants is safe - 10-year results from a randomized-controlled trial	Journal of arthroplasty	38	1	Cochrane_31Oct2023	BACKGROUND: This randomized‐controlled trial was initiated to compare a new multilayer hypoallergenic coating system with the standard implant in total knee arthroplasty (TKA) in terms of serum metal ion levels, patient‐reported outcomes (PROs), and implant survival. METHODS: A total of 120 patients were randomized to receive a coated or standard TKA of the same knee system. Serum metal ion level…		❌
28129	S. R. Filbay, M. Dowsett, M. C. Jomaa, J. Rooney, R. Sabharwal, P. Lucas, A. Van Den Heever, J. Kazaglis, J. Merlino, M. Moran, M. Allwright, D. Kuah, R. Durie, G. Roger, M. Cross and T. Cross	2023	A Novel Non-Surgical Bracing Protocol May Facilitate Healing Of Anterior Cruciate Ligament Rupture And Improve Clinical Outcomes	Osteoarthritis and Cartilage	31		Embase_31Oct2023	Purpose: A common belief amongst researchers and clinicians is that a ruptured anterior cruciate ligament (ACL) has limited healing capacity, and this has shaped current management strategies for ACL rupture. Current management strategies result in suboptimal outcomes, including a high rate of knee osteoarthritis following ACL injury. Few studies have investigated the potential for non-surgical m…		❌
1672	J. A. Padilla, J. A. Gabor, R. Schwarzkopf and R. I. Davidovitch	2019	A Novel Opioid-Sparing Pain Management Protocol Following Total Hip Arthroplasty: Effects on Opioid Consumption, Pain Severity, and Patient-Reported Outcomes	Journal of Arthroplasty	34	11	Embase_31Oct2023	Background: Opioid prescriptions and subsequent opioid-related deaths have increased substantially in the past several decades. Orthopedic surgery ranks among the highest of all specialties with respect to the amount of opioids prescribed. We present here the outcomes of our opioid-sparing pain management pilot protocol for total hip arthroplasty (THA). Methods: A retrospective study was conducte…		❌
27886	P. Franklin, W. Li, L. Harrold, M. Rosal and D. Ayers	2015	A novel patient-centered, national TJR comparative effectiveness research cohort	Osteoarthritis and Cartilage	23		Embase_31Oct2023	Purpose: For more than two decades, many countries have maintained total joint replacement (TJR) registries focused primarily on collecting implant data and analyzing time-to-implant-revision by manufacturer and component types. While implant revision is an important endpoint, sub-optimal outcomes short of revision are increasingly important to surgeons and patients. In Fall 2010, the US federal …		❌
835	C. K. Zigler, K. Ardalan, S. Lane, K. L. Schollaert and K. S. Torok	2020	A novel patient-reported outcome for paediatric localized scleroderma: a qualitative assessment of content validity	British Journal of Dermatology	182	3	Embase_31Oct2023	Background: According to current standards, no existing patient-reported outcome (PRO) measures have high-quality validity evidence for use with individuals diagnosed with paediatric localized scleroderma (LS). This severely hinders patient-centred LS-focused research, including much needed clinical trials. Objectives: To develop a valid health-related quality of life measure for individuals with…		❌
26475	Y. Othman, T. Albert, R. Huang, P. York, A. Vaishnav, S. McAnany, S. Iyer, C. Gang and S. Qureshi	2019	A novel preoperative radiographic scoring system to predict postoperative outcomes in patients undergoing cervical disc replacement surgery	Clinical Neurosurgery	66		Embase_31Oct2023	INTRODUCTION: The purpose of this study was to use a novel scoring system to quantify the level of degenerative change within the disc space, uncus, and facet joints, and determine the impact of worsening degenerative changes on postoperative outcome. METHODS: Preoperative lateral and AP radiographs were collected and scored by 3 spine surgeons based on disc height, facet arthrosis, and uncoverte…		❌
33733	S. D. Chakravarty, J. Abell, M. Leone-Perkins and A. M. Orbai	2021	A Novel Qualitative Study Assessing Patient-Reported Outcome Measures Among People Living with Psoriatic Arthritis or Ankylosing Spondylitis	Rheumatology and Therapy	8	1	Embase_31Oct2023	Introduction: Patient-reported outcome measures (PROMs) are used to capture patient perspectives in disease assessment. The objective of this study was to capture feedback about commonly used PROMs for spondyloarthritis (SpA) through semi-structured group discussions with individuals diagnosed with psoriatic arthritis (PsA) or ankylosing spondylitis (AS). The goal was to identify PROM content tha…		❌
28444	K. Johnson, J. Y. Ye, V. Chandran and D. D. Gladman	2019	A novel role for the psoriatic arthritis impact of disease (PsAID) questionnaire	Seminars in Arthritis and Rheumatism	49	2	Embase_31Oct2023	Background: The Minimal Disease Activity (MDA) uses the Health Assessment Questionnaire (HAQ) as one criterion. HAQ does not correlate well with disease activity with increased PsA disease duration, and its use in the MDA has been questioned. The Psoriatic Arthritis Impact of Disease (PsAID) was specifically developed for PsA Patients. We aimed to validate the PsAID within our patient cohort and …		❌
16435	K. Johnson, J. Y. Ye, V. Chandran and D. D. Gladman	2018	A novel role for the psoriatic arthritis impact of disease questionnaire	Arthritis and Rheumatology	70		Embase_31Oct2023	Background/Purpose: Psoriatic arthritis (PsA) is an inflammatory arthritis that occurs in about 30% of patients with Psoriasis (Ps). Recently, a new Patient Reported Outcome Measure (PROM), Psoriatic Arthritis Impact of Disease (PsAID) was specifically developed for PsA Patients. The two versions of the PsAID, PsAID-9 and PsAID-12, are scored on a Numeric Rating Scale (NRS) of 0-10. The Minimal D…		❌
16604	K. Johnson, J. Ye, V. Chandran and D. Gladman	2018	A novel role for the psoriatic arthritis impact of disease questionnaire (PSAID)	Annals of the Rheumatic Diseases	77		Embase_31Oct2023	Background: Psoriatic arthritis (PsA) is an inflammatory arthritis that occurs in about 30% of patients with Psoriasis (Ps). Recently, a new Patient Reported Outcome Measure (PROM), Psoriatic Arthritis Impact of Disease (PsAID) was specifically developed for PsA Patients. The two versions of the PsAID, PsAID-9 and PsAID-12, are scored on a Numeric Rating Scale (NRS) of 0-10. The Minimal Disease A…		❌
15800	N. Mengis, S. Schmidt, A. Ellermann, C. Sobau, C. Egloff, M. M. Kreher, K. Ksoll, C. Schmidt-Lucke and J. N. Rippke	2023	A Novel Sensor-Based Application for Home-Based Rehabilitation Can Objectively Measure Postoperative Outcomes following Anterior Cruciate Ligament Reconstruction	Journal of Personalized Medicine	13	9	Embase_31Oct2023	In order to successfully implement individualized patient rehabilitation and home-based rehabilitation programs, the rehabilitation process should be objectifiable, monitorable and comprehensible. For this purpose, objective measurements are required in addition to subjective measurement tools. Thus, the aim of this prospective, single-center clinical trial is the clinical validation of an object…		❌
33669	Nct	2019	A Novel Walking Cane With Haptic Biofeedback Reduces Degenerative Loading in the Arthritic Knee	https://clinicaltrials.gov/show/NCT03900052			Cochrane_31Oct2023	‐ Up to 40 individuals who have experience using a walking cane and who self‐report a clinical diagnosis of knee OA can participate in this study. Participants will be excluded if they had a knee replacement in the knee diagnosed with OA, had undergone knee surgery within the past year, could not perform cane walking continuously for 30 minutes, or exhibited other neurological and/or rheumatologi…		❌
33498	Y. Y. Luo, Y. He, I. Byrjalsen, K. Henriksen, N. S. Gudmann, A. Mobasheri, G. Hansen, M. Karsdala and A. C. Bay-Jensen	2017	A novel, high sensitivity marker of cartilage formation was developed and tested in a phase II clinical trial of PTH	Osteoarthritis and cartilage	25		Cochrane_31Oct2023	Purpose: Presently, measurement of cartilage formation rely on magnetic resonance imaging (MRI), which is a sensitive measure, but which need long follow‐up time. Thus, there is an unmet need, in disease‐modifying osteoarthritis drug (DMOAD) development, for an objective and non‐invasive marker of cartilage formation, which can provide early indication of drug efficacy. The objective was to enabl…		❌
38475	N. Garg, B. Truong, J. H. Ku, T. S. Devere, B. D. Ehst, A. Blauvelt and A. A. Deodhar	2015	A novel, short, and simple screening questionnaire can suggest presence of psoriatic arthritis in psoriasis patients in a dermatology clinic	Clin Rheumatol	34	10	Pubmed_31Oct	Delaying diagnosis of psoriatic arthritis (PsA) can lead to poor quality of life and disability. The purpose of this study is to identify simple questions for dermatologists to screen psoriasis patients for psoriatic arthritis. Data regarding psoriasis and arthritis were prospectively collected by a questionnaire from all psoriasis patients. Patients with joint-related symptoms were assessed by a…		❌
33880	D. C. Austin, M. T. Torchia, P. M. Werth, A. P. Lucas, W. E. Moschetti and D. S. Jevsevar	2019	A One-Question Patient-Reported Outcome Measure Is Comparable to Multiple-Question Measures in Total Knee Arthroplasty Patients	Journal of Arthroplasty	34	12	Embase_31Oct2023	Background: Patient-reported outcome measures (PROMs) are important for tracking outcomes following total knee arthroplasty (TKA) but can be limited by time constraints and patient compliance. We sought to evaluate the utility of the one-question, modified single assessment numerical evaluation (M-SANE) score in TKA patients compared to legacy PROMs. Methods: Patients undergoing TKA completed the…		❌
30611	B. Patel, A. Bharath, D. Bowe and J. Tyler	2023	A one-stop shoulder clinic to save time and resources	Future Healthcare Journal	10	1	Embase_31Oct2023	There is now a need more than ever to streamline services. A one-stop shoulder clinic was introduced during the COVID-19 pandemic. A total of 861 patients were seen, saving 794 future appointments. 111 patients had an ultrasound scan and 285 patients had an ultrasound-guided procedure, saving an average waiting time of 134 days. 327 patients had physiotherapy, and the average Oxford Shoulder Scor…		❌
16533	H. Grindem, I. Eitzen, H. Moksnes, L. Snyder-Mackler and M. A. Risberg	2012	A pair-matched comparison of return to pivoting sports at 1 year in anterior cruciate ligament-injured patients after a nonoperative versus an operative treatment course	The American journal of sports medicine	40	11	Embase_31Oct2023	Patients usually return to pivoting sports between 6 months and 1 year after anterior cruciate ligament (ACL) reconstruction, but no matched study has so far examined 1-year return to sport rates in nonoperatively and operatively treated ACL-injured patients. Anterior cruciate ligament-injured patients following a nonoperative treatment course, including recommendation of activity modification, w…		❌
1578	S. K. Cho and Y. K. Sung	2019	A paradigm shift in studies based on rheumatoid arthritis clinical registries	Korean Journal of Internal Medicine	34	5	Embase_31Oct2023	Clinical research is the study of aspects of patient health or illness that are closely related to clinical practice. In the late 20th and early 21th century, outcomes for patients with rheumatoid arthritis (RA) improved dramatically due to breakthroughs in new drugs. Patient-reported outcome measures now play a significant role in the drug development process as study endpoints in clinical trial…		❌
17049	D. Ang, A. Kaleth and W. Bush	2019	A path model analysis of the cognitive determinants of physical activity among patients with fibromyalgia (FM)	Arthritis and Rheumatology	71		Embase_31Oct2023	Background/Purpose : In individuals with FM, regular participation in physical activity (PA) is associated with improvement of symptoms, daily physical functioning, and overall well-being. Given the importance but also the challenges associated with the initiation and maintenance of physical activity, it is imperative that therapeutic targets are identified to increase and maintain moderate level…		❌
33806	M. Cinar, S. Yilmaz, F. I. Cinar, S. S. Koca, H. Erdem, S. Pay, A. Dinc, Y. Yazici and I. Simsek	2014	A patient reported outcome measures-based composite index (RAPID3) for the assessment of disease activity in ankylosing spondylitis	Annals of the Rheumatic Diseases	73		Embase_31Oct2023	Background There are disease-specific activity measures for almost each rheumatic disease. Disease-specific questionnaires may be optimal for clinical trials and other research studies, but it is not feasible to have patients complete different self-report questionnaires in busy clinical settings. A single questionnaire regarding to disease activity for all rheu may present advantages to introduc…		❌
1555	L. Gossec, M. De Wit, U. Kiltz, J. Braun, U. Kalyoncu, R. Scrivo, M. Maccarone, L. Carton, K. Otsa, I. Sooäär, T. Heiberg, H. Bertheussen, J. D. Cañete, A. S. Lombarte, A. Balanescu, A. Dinte, K. De Vlam, J. S. Smolen, T. Stamm, D. Niedermayer, G. Békés, D. Veale, P. Helliwell, A. Parkinson, T. Luger and T. K. Kvien	2014	A patient-derived and patient-reported outcome measure for assessing psoriatic arthritis: Elaboration and preliminary validation of the Psoriatic Arthritis Impact of Disease (PsAID) questionnaire, a 13-country EULAR initiative	Annals of the Rheumatic Diseases	73	6	Embase_31Oct2023	Introduction The objective was to develop a questionnaire that can be used to calculate a score reflecting the impact of psoriatic arthritis (PsA) from the patients' perspective: the PsA Impact of Disease (PsAID) questionnaire. Methods: Twelve patient research partners identified important domains (areas of health); 139 patients prioritised them according to importance. Numeric rating scale (NRS)…		❌
26081	C. Gaggiano, A. Del Bianco, J. Sota, S. Gentileschi, P. Ruscitti, R. Giacomelli, M. Piga, F. Crisafulli, S. Monti, G. Emmi, A. De Paulis, A. Vitale, M. Tarsia, V. Caggiano, R. Nuzzolese, V. Parretti, C. Fabiani, G. Lopalco, A. Maier, M. Cattalini, D. Rigante, M. Govoni, F. Li Gobbi, S. Guiducci, P. Parronchi, A. Marino, F. Ciccia, M. C. Maggio, E. Aragona, E. Bartoloni, A. Iagnocco, O. Viapiana, …	2023	A patient-driven registry on Behçet’s disease: the AIDA for patients pilot project	Frontiers in Medicine	10		Embase_31Oct2023	Introduction: This paper describes the creation and preliminary results of a patient-driven registry for the collection of patient-reported outcomes (PROs) and patient-reported experiences (PREs) in Behçet’s disease (BD). Methods: The project was coordinated by the University of Siena and the Italian patient advocacy organization SIMBA (Associazione Italiana Sindrome e Malattia di Behçet), in the…		❌
34026	R. J. Black, J. C. Robson, S. M. Goodman, E. Hoon, L. Y. H. Lai, L. S. Simon, E. Harrison, L. Neill, P. Richards, L. M. Nelsen, J. M. Nebesky, S. L. Mackie and C. L. Hill	2017	A patient-reported outcome measure for effect of glucocorticoid therapy in adults with inflammatory diseases is needed: Report from the OMERACT 2016 special interest group	Journal of Rheumatology	44	11	Embase_31Oct2023	Objective: The need for a standardized instrument to measure the effect of glucocorticoid (GC) therapy has been well documented in the literature. The aim of the first GC Special Interest Group was to define a research agenda around the development of a patient-reported outcome measure (PROM) in this area. Methods: The results of a background literature search and the preliminary results of a pil…		❌
33769	M. Cinar, S. Yilmaz, F. I. Cinar, S. S. Koca, H. Erdem, S. Pay, A. Dinc, Y. Yazici and I. Simsek	2015	A patient-reported outcome measures-based composite index (RAPID3) for the assessment of disease activity in ankylosing spondylitis	Rheumatology International	35	9	Embase_31Oct2023	A single questionnaire regarding to disease activity for all rheumatic diseases may present advantages to introduce quantitative measurement into routine care. The aim of this study was to evaluate the correlation of routine assessment of patient index data 3 (RAPID3) with Bath Ankylosing Spondylitis Disease Activity Index (BASDAI) and Ankylosing Spondylitis Disease Activity Score (ASDAS). A tota…		❌, assessing correlation between different PROMs
966	S. Rekik, Z. Zeineb, S. Boussaid, S. Rahmouni, S. Jemmali, K. Zouaoui, H. Sahli and M. Elleuch	2022	A PATIENT-REPORTED OUTCOME SCALE: RASQ for MEASURING SYMPTOMS of RHEUMATOID ARTHRITIS	Annals of the Rheumatic Diseases	81		Embase_31Oct2023	Background: Patient-reported outcome (PRO) instruments are used to assess the patient experience of rheumatoid arthritis (RA) symptoms and impacts and can capture RA treatments effects. Also, there are often discrepancies between patient and physician perspectives. Objectives: The objective of our study was to proceed with a psychometric evaluation of patients with RA using the Rheumatoid Arthrit…		❌
35628	J. Callhoff, T. Dietrich, M. Chubrieva, J. Klotsche and A. Zink	2019	A patient-reported questionnaire developed in a German early arthritis cohort to assess periodontitis in patients with rheumatoid arthritis	Arthritis Res Ther	21	1	Pubmed_31Oct	BACKGROUND: The aim of this study was to develop a patient-reported questionnaire that is suitable to detect periodontitis (PD) in patients with rheumatoid arthritis (RA). METHODS: A self-reported questionnaire containing 12 items potentially relevant to PD and dentists' semiquantitative assessment of PD (no/mild/moderate/severe) was obtained from 353 patients from an early arthritis cohort. Avai…		❌
36499	N. D. Clement, D. Macdonald, R. Burnett, A. Simpson and C. R. Howie	2017	A patient's perception of their hospital stay influences the functional outcome and satisfaction of total knee arthroplasty	Arch Orthop Trauma Surg	137	5	Pubmed_31Oct	INTRODUCTION: To assess whether patient satisfaction with their hospital stay influences the early outcome of total knee arthroplasty (TKA). METHODS: During a 5-year period patients undergoing primary TKA at the study centre had prospective outcome data recorded (n = 2264). The Oxford knee score (OKS) and the short form (SF)-12 were recorded pre-operatively and 1 year post-operatively when satisf…		❌
16216	S. Van Koulil, F. W. Kraaimaat, W. Van Lankveld, P. L. C. M. Van Riel and A. W. M. Evers	2009	A patient's perspective on multidisciplinary treatment gain for fibromyalgia: An indicator for pre-post treatment effects?	Arthritis Care and Research	61	12	Embase_31Oct2023	Objective. Increasing attention is devoted to the patient's perspective in clinical research and practice. However, the relationship between the patient's view on treatment progress and standardized pre-post changes in health outcomes is not well understood. The objective of this study was to investigate whether the patient's perception of treatment gain converges with pre-post treatment effects …		❌
16916	F. S. Hossain, S. Patel, M. A. Fernandez, S. Konan and F. S. Haddad	2013	A performance based patient outcome score for active patients following total knee arthroplasty	Osteoarthritis and Cartilage	21	1	Embase_31Oct2023	Objective: The aim of this study was to develop and validate a user friendly performance based knee outcome score for use in active patients undergoing TKA surgery. Design: We prospectively studied a cohort of 50 subjects without any knee symptoms, and 50 patients who underwent TKA for osteoarthritis (OA). The patients were assessed pre- and postoperatively. SF-36 and WOMAC were concurrently admi…		❌
30537	E. S. Belay, C. M. Wixted, B. I. Kim, S. S. Wellman, W. A. Jiranek, M. P. Bolognesi and T. M. Seyler	2023	A Permanent Articulating Spacer Versus Two-Stage Exchange for Chronic Periprosthetic Joint Infection: A Propensity Score-Matched Study	Journal of Arthroplasty	38	8	Embase_31Oct2023	Background: Although 2-stage revision has been proposed as gold standard for periprosthetic joint infection treatment, limited evidence exists for the role of articulating spacers as definitive management. The purpose of this study was to compare clinical outcomes and costs associated with articulating spacers (1.5-stage) and a matched 2-stage cohort. Methods: A retrospective review was performed…		❌
34315	Actrn	2020	A personalised cycling exercise program for Osteoarthritis patients after surgery	https://trialsearch.who.int/Trial2.aspx?TrialID=ACTRN12620000824965			Cochrane_31Oct2023	INTERVENTION: Intervention: A purpose‐built cycling device with an inbuilt power meter. Non‐drug trial: The exercise device is a purpose build stationary cycle with power meters in the pedal cranks (Infocrank, Australia). The device will be adjusted by a member of the research team to fit the participant who will then be seated to commence familiarisation and establish the initial exercise prescr…		❌
25430	M. Mittinty, N. M. Mittinty, R. Buchbinder, M. Lassere, V. Chand, L. March and C. Hill	2021	A perspective on dyadic coping from the Australian rheumatology association database (ARAD)	Internal Medicine Journal	51	SUPPL 2	Embase_31Oct2023	Background and Aims: The process of coping that transpires between intimate partners when challenged with a common stressor such as a partners' illness, is known as dyadic coping. Partners, who are often the primary physical and emotional support for patients, play a critical role in patients' adjustment to chronic disease. Literature shows that partner response is an important precursor of malad…		❌
27889	K. Kalunian, R. Furie, J. Radhakrishnan, V. Mathur, J. Rothman, C. Kim, C. Ng, S. Connelly, K. Polu and C. Putterman	2020	A phase 1b multiple ascending-dose study of a CD6 targeted therapy, itolizumab, in subjects with systemic lupus erythematosus with or without active proliferative lupus nephritis	Nephrology Dialysis Transplantation	35	SUPPL 3	Embase_31Oct2023	Background and Aims: Lupus nephritis (LN) is a leading cause of morbidity and mortality in systemic lupus erythematosus (SLE) patients. T cells are believed to play a central role in the pathogenesis of both SLE and LN. CD6 is a co-stimulatory receptor, predominantly expressed on T cells, that binds to activated leukocyte cell adhesion molecule (ALCAM), a ligand expressed on antigen presenting ce…		❌
24745	J. D. Chalmers, A. Gupta, S. H. Chotirmall, A. Armstrong, P. Eickholz, N. Hasegawa, P. J. McShane, A. E. O’donnell, M. Shteinberg, H. Watz, A. Eleftheraki, C. Diefenbach and W. Sauter	2023	A Phase 2 randomised study to establish efficacy, safety and dosing of a novel oral cathepsin C inhibitor, BI 1291583, in adults with bronchiectasis: Airleaf	ERJ Open Research	9	3	Embase_31Oct2023	New therapies are needed to prevent exacerbations, improve quality of life and slow disease progression in bronchiectasis. Inhibition of cathepsin C (CatC) activity has the potential to decrease activation of neutrophil-derived serine proteases in patients with bronchiectasis, thereby reducing airway inflammation, improving symptoms, reducing exacerbations and preventing further airway damage. He…		❌
16429	L. Woodhouse, R. Gandhi, S. J. Warden, S. Poiraudeau, S. L. Myers, C. T. Benson, L. Hu, Q. I. Ahmad, P. Linnemeier, E. V. Gomez and O. Benichou	2016	A Phase 2 Randomized Study Investigating the Efficacy and Safety of Myostatin Antibody LY2495655 versus Placebo in Patients Undergoing Elective Total Hip Arthroplasty	The Journal of frailty & aging	5	1	Embase_31Oct2023	BACKGROUND: Total hip arthroplasty relieves joint pain in patients with end stage osteoarthritis. However, postoperative muscle atrophy often results in suboptimal lower limb function. There is a need to improve functional recovery after total hip arthroplasty. OBJECTIVES: To assess safety and efficacy of LY2495655, a humanized monoclonal antibody targeting myostatin, in patients undergoing elect…		❌
26408	M. H. Cardiel, P. P. Tak, W. Bensen, F. X. Burch, S. Forejtova, J. E. Badurski, T. Kakkar, T. Bevirt, L. Ni, E. McCroskery, A. Jahreis and D. J. Zack	2010	A phase 2 randomized, double-blind study of AMG 108, a fully human monoclonal antibody to IL-1R, in patients with rheumatoid arthritis	Arthritis Research and Therapy	12	5	Embase_31Oct2023	Introduction: Preclinical work has suggested that IL-1 plays a critical role in the pathogenesis of rheumatoid arthritis (RA). The objective of the present study was to determine the effect of a long-acting IL-1 receptor inhibitor, AMG 108, in a double-blind, placebo-controlled, parallel-dosing study in patients with active RA who were receiving stable methotrexate (15 to 25 mg/week).Methods: Pat…		❌
32453	P. L. Euctr	2009	A Phase 2 Study of Multiple Intravenous Doses of LY2127399, an Anti-BAFF Human Antibody, in Patients with Rheumatoid Arthritis on Concomitant Methotrexate and an Inadequate Response to TNFa Inhibitor Therapy - BCDG	https://trialsearch.who.int/Trial2.aspx?TrialID=EUCTR2008-001105-42-PL			Cochrane_31Oct2023	INTERVENTION: Product Code: LY2127399 Pharmaceutical Form: Powder for solution for infusion INN or Proposed INN: N/A CAS Number: N/A Current Sponsor code: LY2127399 Other descriptive name: Anti LP40 antibody, subclass IgG4 LA294 Concentration unit: mg milligram(s) Concentration type: equal Concentration number: 20‐ Pharmaceutical form of the placebo: Intravenous infusion Route of administration o…		❌
32185	G. B. Euctr	2016	A Phase 2 Study of RSLV-132 in Subjects with Sjogren’s Syndrome	https://trialsearch.who.int/Trial2.aspx?TrialID=EUCTR2016-001586-87-GB			Cochrane_31Oct2023	INTERVENTION: Product Name: RSLV‐132 Pharmaceutical Form: Concentrate for solution for infusion Pharmaceutical form of the placebo: Solution for infusion Route of administration of the placebo: Intravenous use CONDITION: Primary Sjogrens Syndrome Therapeutic area: Body processes [G] ‐ Immune system processes [G12] PRIMARY OUTCOME: Main Objective: The primary endpoint of the study is to assess cha…		❌
27281	R. F. Spiera, L. K. Hummers, L. Chung, T. M. Frech, R. T. Domsic, V. Hsu, D. E. Furst, J. K. Gordon, M. D. Mayes, R. W. Simms, S. Constantine and B. White	2017	A phase 2 study of safety and efficacy of anabasum (JBT-101), a cannabinoid receptor type 2 agonist, in diffuse cutaneous systemic sclerosis	Arthritis and Rheumatology	69		Embase_31Oct2023	Background/Purpose: Systemic sclerosis (SSc) is characterized in part by chronic activation of the innate immune system with fibrosis. Anabasum is a non-immunosuppressive, synthetic, orally administered selective CB2 agonist that activates resolution of innate immune responses in animal models of SSc and healthy humans. This study evaluated safety and efficacy of anabasum in diffuse cutaneous SSc…		❌
32646	C. Z. Euctr	2020	A Phase 2 Study to Evaluate the Efficacy and Safety of LY3462817 in Participants with Moderately to Severely Active Rheumatoid Arthritis	https://trialsearch.who.int/Trial2.aspx?TrialID=EUCTR2020-002673-10-CZ			Cochrane_31Oct2023	INTERVENTION: Product Name: LY3462817 Product Code: LY3462817 Pharmaceutical Form: Solution for infusion INN or Proposed INN: LY3462817 Other descriptive name: LY3462817 Concentration unit: mg/ml milligram(s)/millilitre Concentration type: equal Concentration number: 50‐ Pharmaceutical form of the placebo: Solution for infusion Route of administration of the placebo: Intravenous use Product Name:…		❌
27109	Y. Yazici, C. Swearingen, H. Ghandehari, J. Britt, S. Kennedy, J. Tambiah and N. Lane	2023	A PHASE 2, 104-WEEK STUDY OF REPEAT LORECIVIVINT INJECTIONS EVALUATING SAFETY, EFFICACY, AND BONE HEALTH UTILIZING QUANTITATIVE COMPUTED TOMOGRAPHY (QCT) IN KNEE OSTEOARTHRITIS (OA-06)	Annals of the Rheumatic Diseases	82		Embase_31Oct2023	Background: Knee osteoarthritis (OA) is a common joint disorder associated with pain, disability, and damage. There is unmet need for safe and efficacious treatments for symptoms and structural modification. Lorecivivint (LOR), an intra-articular (IA) CLK/DYRK inhibitor thought to modulate Wnt and inflammatory pathways, is in development as a potential knee OA treatment. Objectives: To assess the…		❌
27847	Y. Yazici, C. Swearingen, H. Ghandehari, J. Britt, S. Kennedy, J. Tambiah and N. E. Lane	2023	A Phase 2, 104-Week Study Of Repeat Lorecivivint Injections Evaluating Safety, Efficacy, And Bone Health Utlizing Quantitative Computed Tomography In Knee Osteoarthritis (Oa-06)	Osteoarthritis and Cartilage	31		Embase_31Oct2023	Purpose: Knee osteoarthritis (OA) is a common joint disorder associated with pain, disability, and joint damage. There is a large unmet need for safe and efficacious treatments for treatment of symptoms and structural modification. Lorecivivint (LOR), an intra-articular (IA) CLK/DYRK inhibitor thought to modulate Wnt and inflammatory pathways, is in development as a potential treatment for knee O…		❌
32978	M. MacKay, R. Zurier, D. Kamen, F. Koumpouras, A. Askanase, K. Kalunian, S. Schulz, G. Franchin, N. Olsen, A. Coca and et al.	2022	A Phase 2, Double-blind, Randomized, Placebo-Controlled Multicenter Study to Evaluate Efficacy, Safety, and Tolerability of JBT-101/Lenabasum in Systemic Lupus Erythematosus, an Autoimmunity Centers of Excellence Study (ALE09)	Arthritis & rheumatology	74		Cochrane_31Oct2023	Background/Purpose: Musculoskeletal (MSK) symptoms are common in SLE, often associate with debilitating pain requiring immunosuppressive treatment. JBT‐101 is a non‐psychotropic, non‐immunosuppressive, cannabinoid receptor 2 agonist that stimulates resolution of inflammation by increased production of specialized pro‐resolving mediators and decreased production of inflammatory molecules. Our goal…		❌
32195	D. E. Euctr	2009	A Phase 2, Multicenter, Randomized, Double blind, Parallel group, Placebo controlled Study Evaluating the Safety and Efficacy of Treatment with Ustekinumab or Golimumab in Subjects with Chronic Sarcoidosis	https://trialsearch.who.int/Trial2.aspx?TrialID=EUCTR2009-010714-30-DE			Cochrane_31Oct2023	INTERVENTION: Product Name: Golimumab Liquid in prefilled syringe Product Code: CNTO 148 Pharmaceutical Form: Solution for injection INN or Proposed INN: golimumab Current Sponsor code: CNTO 148 Other descriptive name: human anti TNF‐alpha monoclonal antibody Concentration unit: mg/ml milligram(s)/millilitre Concentration type: equal Concentration number: 100‐ Pharmaceutical form of the placebo: …		❌
33090	H. U. Euctr	2012	A Phase 2, Multi-Centre, unblinded, parallel dose, safety and effectiveness study of AIR001 in subjects with high blood pressure in the blood vessels in the lungs	https://trialsearch.who.int/Trial2.aspx?TrialID=EUCTR2012-000166-37-HU			Cochrane_31Oct2023	INTERVENTION: Product Name: AIR001 Inhalation Solution Product Code: AIR001 Pharmaceutical Form: Nebuliser solution INN or Proposed INN: sodium nitrite CAS Number: 7632‐00‐0 Current Sponsor code: AIR001 Other descriptive name: SODIUM NITRITE Concentration unit: mg/ml milligram(s)/millilitre Concentration type: equal Concentration number: 80‐ CONDITION: Pulmonary Arterial Hypertension Therapeutic …		❌
33489	L. Pupim, S. Unizony, M. Cid, L. Pilipski, R. Gandhi, J. Pirrello, A. Ren, F. Fang, D. Martin and J. Paolini	2019	A phase 2, randomized, double-blind placebo-controlled study to test the efficacy and safety of mavrilimumab in giant cell arteritis: study design and methodology	Rheumatology (united kingdom)	58		Cochrane_31Oct2023	Background: The lack of diverse treatment options is one of the greatest current unmet needs in giant cell arteritis (GCA). Treatment failure in GCA results in relapse and increased corticosteroid (CS) exposure and toxicity. Granulocyte‐macrophage colony stimulating factor (GM‐CSF) is a pleiotropic inflammatory mediator that may contribute to key aspects of GCA pathogenesis. Peripheral blood mono…		❌
27738	Y. Yazici, C. Swearingen, H. Ghandehari, J. Britt, I. Simsek, M. Fineman, S. Kennedy, J. Tambiah and N. Lane	2022	A Phase 204-Week Study of Repeat Lorecivivint Injections Evaluating Safety, Efficacy and Bone Health Utilizing Quantitative Computed Tomography (qCT) in Knee Osteoarthritis (OA-06)	Arthritis and Rheumatology	74		Embase_31Oct2023	Background/Purpose: Knee osteoarthritis (OA) is a common joint disorder associated with pain, disability, and joint damage. There is a large unmet need for safe and efficacious treatments for treatment of symptoms and structural modification. Lorecivivint (LOR), an intra-articular (IA) CLK/DYRK inhibitor that modulates Wnt and inflammatory pathways, is in development as a potential treatment for …		❌
33059	X. Mariette, M. Bombardieri, I. Alevizos, R. Moate, B. Sullivan, G. Noaiseh, M. Kvarnstrom, W. Rees, L. Wang and G. Illei	2019	A phase 2a study of MEDI5872 (AMG557), a fully human anti-icos ligand monoclonal antibody in patients with primary Sjögren's syndrome	Arthritis & rheumatology	71		Cochrane_31Oct2023	Background/Purpose : The interaction of inducible T cell costimulatory ligand (ICOSL) and the ICOS receptor is key in the pathogenesis of primary Sjögren's syndrome (pSS). MEDI5872 interferes with this pathway by binding to ICOSL. We evaluated the safety and efficacy of MEDI5872 in patients (pts) with pSS. Methods : We conducted a Phase 2a, randomized, placebo (PBO)‐controlled study (NCT02334306)…		❌
29312	Y. Yazici, T. E. McAlindon, A. Gibofsky, N. E. Lane, C. Lattermann, N. Skrepnik, C. J. Swearingen, I. Simsek, H. Ghandehari, A. DiFrancesco, J. Gibbs, J. R. S. Tambiah and M. C. Hochberg	2021	A Phase 2b randomized trial of lorecivivint, a novel intra-articular CLK2/DYRK1A inhibitor and Wnt pathway modulator for knee osteoarthritis	Osteoarthritis and Cartilage	29	5	Embase_31Oct2023	Objective: Lorecivivint (LOR; SM04690), an investigational Wnt pathway modulator, previously demonstrated patient-reported and radiographic outcome improvements vs placebo in clinically relevant subjects with moderate to severe knee osteoarthritis (OA). This study's objective was to identify effective LOR doses. Design: Subjects in this 24-week, Phase 2b, multicenter, randomized, double-blind, pl…		❌
26058	U. Ranganathan, J. T. Merrill, M. K. Crow, N. Delev, S. Banerjee, D. Grasela, M. Harrison, Y. Shen, E. Culotta, S. Greenberg and V. Shah	2022	A PHASE 2B STUDY OF AFIMETORAN (BMS-986256) IN PATIENTS WITH ACTIVE SYSTEMIC LUPUS ERYTHEMATOSUS (SLE): OPTIMIZATION OF A LUPUS CLINICAL TRIAL DESIGN	Lupus Science and Medicine	9		Embase_31Oct2023	Purpose Activation of toll-like receptor (TLR)7/8 by self-RNA induces production of type I interferon and several other proinflammatory cytokines, which may contribute to the pathophysiology of SLE and other related autoimmune diseases. Afimetoran, a potent, selective, oral small-molecule inhibitor of TLR7/8, was developed for potential treatment of autoimmune diseases and has shown robust effica…		❌
31506	H. U. Euctr	2019	A Phase 2b, multicenter, dose-ranging study to evaluate the safety and efficacy of PF-06700841 in subjects with active psoriatic arthritis	https://trialsearch.who.int/Trial2.aspx?TrialID=EUCTR2018-004241-16-HU			Cochrane_31Oct2023	INTERVENTION: Product Name: PF‐06700841 Product Code: PF‐06700841 5mg Pharmaceutical Form: Tablet INN or Proposed INN: PF‐06700841 Current Sponsor code: PF‐06700841 Other descriptive name: PF‐06700841‐15 Concentration unit: mg milligram(s) Concentration type: equal Concentration number: 5‐ Pharmaceutical form of the placebo: Tablet Route of administration of the placebo: Oral use Product Name: PF…		❌
32760	Per	2017	A PHASE 2B, MULTIDOSE, MULTICENTER, DOUBLE-BLIND, PLACEBOCONTROLLED, 24 WEEK STUDY TO EVALUATE THE EFFICACY AND SAFETY OF INTRAVENOUS INFUSION WITH RECOMBINANT HUMAN SOLUBLE FC-GAMMA IIB RECEPTOR SM101 IN SUBJECTS WITH SYSTEMIC LUPUS ERYTHEMATOSUS (SLE)	https://trialsearch.who.int/Trial2.aspx?TrialID=PER-050-16			Cochrane_31Oct2023	INTERVENTION: SM101 is supplied as a concentrate solution for intravenous (IV) infusion of 20 mg/mL in L‐histidine buffered saline vehicle (20 mM histidine, 150 mM NaCl, 1% volume/volume [v/v] mannitol, 2% weight/volume [w/v] sucrose and 0.005% v/v Polysorbate 20). SM101 will be diluted in 0.9% saline. Dosage form: The study consists of 4 different dosage arms: &#61607; Placebo as 4 weekly infusi…		❌
526	V. Strand, A. Gibofsky, M. Hochberg, R. Altman, B. Cryer, A. Kivitz, O. Imasogie and C. Young	2014	A phase 3 open-label trial of low-dose solumatrix diclofenac in patients with osteoarthritis pain: Impact of long-term administration on patient-reported outcomes	Arthritis and Rheumatology	66		Embase_31Oct2023	Background/Purpose: Diclofenac is used for the treatment of osteoarthritis (OA), but, like other NSAIDs, it is associated with serious dose-related adverse events. The FDA has encouraged providers to prescribe NSAIDs at the lowest effective dose. SoluMatrix® diclofenac was developed to provide efficacy at low doses and is approved for treatment of mild to moderate acute pain in adults. A 1-year, …		❌
2417	V. Strand, M. Bergman, D. Parenti, J. Nezzer and C. Young	2014	A phase 3 randomized controlled trial of lower-dose diclofenac capsules in patients with osteoarthritis pain: Impact on patient-reported outcomes	Osteoarthritis and Cartilage	22		Embase_31Oct2023	Purpose: Non-steroidal anti-inflammatory drugs (NSAIDs) are frequently prescribed for management of osteoarthritis (OA) pain and diclofenac is the most frequently used prescription and over-thecounter NSAID worldwide. NSAIDs, including diclofenac, are associated with serious dose-related gastrointestinal, cardiovascular, and renal adverse events. As a result, the US Food and Drug Administration a…		❌
29292	G. Sullivan, R. M. Gendreau, J. Gendreau, A. Peters, P. Peters and S. Lederman	2019	A phase 3 randomized, double-blind, placebo-controlled trial of bedtime sublingual cyclobenzaprine (TNX-102 SL) for the treatment of fibromyalgia (FM): Evidence for a broad spectrum of activity on the fm syndrome	Arthritis and Rheumatology	71		Embase_31Oct2023	Background/Purpose : Fibromyalgia (FM) is characterized by chronic widespread pain, unrefreshing sleep, fatigue, and cognitive complaints. TNX-102 SL∗ is a sublingual (SL) formulation of cyclobenzaprine (CBP) that is rapidly absorbed and bypasses first-pass metabolism, providing for unique pharmacokinetics of the parent CBP and long-lived metabolite norcyclobenzaprine that previous studies have s…		❌
31731	Nct	2019	A Phase 3 Study Utilizing Patient-Reported and Radiograhic Outcomes and Evaluating the Safety and Efficacy of Lorecivivint (SM04690) for the Treatment of Moderately to Severely Symptomatic Knee Osteaoarthritis	https://clinicaltrials.gov/show/NCT03928184			Cochrane_31Oct2023	This phase 3 study is a multicenter, randomized, double‐blind, placebo‐controlled study of lorecivivint injected intra‐articularly (IA) into the target knee (most painful) joint of moderately to severely symptomatic osteoarthritis (OA) subjects at a single dose of 0.07 mg lorecivivint per 2 mL injection. This study will utilize radiographs and patient reported outcomes (PROs) to evaluate the safe…		❌
28110	Y. Yazici, C. Swearingen, H. Ghandehari, V. Lopez, I. Simsek, M. Fineman, S. Kennedy, J. Tambiah and T. McAlindon	2022	A Phase 3, 28-Week, Multicenter, Randomized, Double-Blind, Placebo-Controlled Trial (OA-10) to Evaluate the Efficacy and Safety of a Single Injection of Lorecivivint Injected in the Target Knee Joint of Moderately to Severely Symptomatic Osteoarthritis Subjects	Arthritis and Rheumatology	74		Embase_31Oct2023	Background/Purpose: Knee osteoarthritis (OA) is a common joint disorder associated with pain, disability, and joint damage. There remains a large unmet need for treatments that are safe and efficacious for treatment of signs and symptoms and structure modification. Lorecivivint (LOR), a novel intra-articular (IA) CLK/DYRK inhibitor that modulates Wnt and inflammatory pathways, appeared safe and d…		❌
27790	Y. Yazici, C. Swearingen, H. Ghandehari, J. Britt, I. Simsek, M. Fineman, S. Kennedy, J. Tambiah and T. McAlindon	2022	A Phase 3, 56-Week, Multicenter, Randomized, Double-Blind, Placebo Controlled Trial (OA-11) to Evaluate the Efficacy and Safety of a Single Injection of Lorecivivint Injected in the Target Knee Joint of Moderate to Severe Osteoarthritis Participants	Arthritis and Rheumatology	74		Embase_31Oct2023	Background/Purpose: Knee osteoarthritis (OA) is a common joint disorder associated with pain, disability, and joint damage. There remains a large unmet need for treatments that are safe and efficacious for treatment of signs and symptoms and structure modification. Lorecivivint (LOR), a novel intra-articular (IA) CLK/DYRK inhibitor that modulates Wnt and inflammatory pathways, has previously appe…		❌
33098	S. K. Euctr	2009	A PHASE 3, MULTI-CENTER, RANDOMIZED, DOUBLE-BLIND, PLACEBOCONTROLLED, SAFETY AND EFFICACY STUDY OF SITAXSENTAN SODIUM IN SUBJECTS WITH PULMONARY ARTERIAL HYPERTENSION	https://trialsearch.who.int/Trial2.aspx?TrialID=EUCTR2008-005885-30-SK			Cochrane_31Oct2023	INTERVENTION: Trade Name: Thelin Pharmaceutical Form: Film‐coated tablet INN or Proposed INN: SITAXSENTAN SODIUM CAS Number: 210421‐64‐0 Concentration unit: mg milligram(s) Concentration type: equal Concentration number: 100‐ Pharmaceutical form of the placebo: Film‐coated tablet Route of administration of the placebo: Oral use CONDITION: Pulmonary arterial hypertension ; MedDRA version: 9.1 Leve…		❌
31005	D. F. Goldberg, R. P. Malhotra, B. A. Schechter, A. Justice, S. L. Weiss and J. D. Sheppard	2019	A Phase 3, Randomized, Double-Masked Study of OTX-101 Ophthalmic Solution 0.09% in the Treatment of Dry Eye Disease	Ophthalmology	126	9	Embase_31Oct2023	Purpose: To evaluate the safety and efficacy of OTX-101, a novel aqueous nanomicellar formulation of cyclosporine (0.09%), in the treatment of patients with dry eye disease (DED). Design: A randomized, multicenter, vehicle-controlled, double-masked, phase 3 clinical trial. Participants: Adults (18–90 years of age) with a history and clinical diagnosis of DED, a global symptom score of 40 or more …		❌
32624	E. S. Euctr	2012	A Phase 3b, Multicenter, Open-Label Study to Evaluate the Long-Term Safety and Efficacy of Subcutaneous LY2127399 in Patients with Systemic Lupus Erythematosus (SLE) (ILLUMINATE-X)	https://trialsearch.who.int/Trial2.aspx?TrialID=EUCTR2010-022101-18-ES			Cochrane_31Oct2023	INTERVENTION: Product Name: LY2127399 Product Code: LY2127399 Pharmaceutical Form: Solution for injection Current Sponsor code: LY2127399 Other descriptive name: LA294; Anti LP40 antibody, subclass IgG4; Anti BAFF (B cell activating factor) Concentration unit: mg/ml milligram(s)/millilitre Concentration type: equal Concentration number: 120‐ CONDITION: Systemic Lupus Erythematosus (SLE) ; MedDRA …		❌
31396	D. J. Griffiths-Jones, Y. S. Garcia, W. D. Ryder, J. D. Pauling, F. Hall, P. Lanyon, S. Bhat, K. Douglas, H. Gunawardena, M. Akil and et al.	2023	A Phase II randomised controlled trial of oral prednisolone in early diffuse cutaneous systemic sclerosis (PRedSS)	Rheumatology (Oxford, England)			Cochrane_31Oct2023	OBJECTIVES: Although the painful and disabling features of early diffuse cutaneous systemic sclerosis (dcSSc) have an inflammatory basis and could respond to corticosteroids, corticosteroids are a risk factor for scleroderma renal crisis. Whether or not they should be prescribed is therefore highly contentious. Our aim was to examine safety and efficacy of moderate dose prednisolone in early dcSS…		❌
16995	D. Griffiths-Jones, Y. Sylvestre Garcia, D. Ryder, J. Pauling, F. Hall, P. Lanyon, J. Mason, C. P. Denton and A. Herrick	2022	A PHASE II RANDOMISED CONTROLLED TRIAL of ORAL PREDNISOLONE in EARLY DIFFUSE CUTANEOUS SYSTEMIC SCLEROSIS (PREDSS)	Annals of the Rheumatic Diseases	81		Embase_31Oct2023	Background: A highly controversial question is whether or not corticosteroids should be prescribed for patients with early diffuse cutaneous systemic sclerosis (dcSSc). Although the painful and disabling features of early dcSSc (including tight itchy skin, contractures, fatigue) have an infammatory basis and are likely to respond to corticosteroids, corticosteroids are a risk factor for potential…		❌
15605	D. J. Griffiths-Jones, Y. S. Garcia, W. David Ryder, J. D. Pauling, F. Hall, P. Lanyon, S. Bhat, K. Douglas, H. Gunawardena, M. Akil, M. Anderson, B. Griffiths, F. Del Galdo, H. Youssef, R. Madhok, B. Arthurs, M. Buch, K. Fligelstone, M. Zubair, J. C. Mason, C. P. Denton and A. L. Herrick	2023	A Phase II randomized controlled trial of oral prednisolone in early diffuse cutaneous systemic sclerosis (PRedSS)	Rheumatology (United Kingdom)	62	9	Embase_31Oct2023	Objectives: Although the painful and disabling features of early diffuse cutaneous SSc (dcSSc) have an inflammatory basis and could respond to corticosteroids, corticosteroids are a risk factor for scleroderma renal crisis. Whether or not they should be prescribed is therefore highly contentious. Our aim was to examine safety and efficacy of moderate-dose prednisolone in early dcSSc. Methods: PRe…		❌
32820	E. S. Euctr	2017	A PHASE II, DOUBLE-BLIND, CONTROLLED, PARALLEL-ARM TRIAL TO EVALUATE THE EFFICACY AND SAFETY OF A SINGLE INFUSION OF ALLOGENIC MESENCHYMAL STEM CELLS IN LUPUS NEPHRITIS (LN)	https://trialsearch.who.int/Trial2.aspx?TrialID=EUCTR2017-000391-28-ES			Cochrane_31Oct2023	INTERVENTION: Product Name: CÉLULAS MESENQUIMALES TRONCALES ADULTAS ALOGÉNICAS DE MÉDULA ÓSEA EXPANDIDAS BAJO PROCEDIMIENTO GMP Product Code: CÉLULAS MESENQUIMALES Pharmaceutical Form: Solution for injection/infusion INN or Proposed INN: CELULAS MESENQUIMALES TRONCALES ADULTAS ALOGÉNICAS DE MÉDULA ÓSEA EXPANDIDAS BAJO PROCEDIMIENTOS GMP CAS Number: MSV‐allo Current Sponsor code: 951404713 Other d…		❌
31437	D. E. Euctr	2010	A PHASE II, RANDOMIZED, DOUBLE-BLIND, PARALLEL-GROUP STUDY TO EVALUATE THE EFFICACY AND SAFETY OF MLTA3698A IN COMBINATION WITH A DISEASE-MODIFYING ANTI-RHEUMATIC DRUG (DMARD) COMPARED WITH ADALIMUMAB IN COMBINATION WITH A DMARD IN PATIENTS WITH ACTIVE RHEUMATOID ARTHRITIS	https://trialsearch.who.int/Trial2.aspx?TrialID=EUCTR2010-021577-37-DE			Cochrane_31Oct2023	INTERVENTION: Product Name: N/A Product Code: MLTA3698A Pharmaceutical Form: Concentrate for solution for infusion Current Sponsor code: MLTA3698A Concentration unit: mg/ml milligram(s)/millilitre Concentration type: equal Concentration number: 150‐ Pharmaceutical form of the placebo: Solution for infusion Route of administration of the placebo: Subcutaneous use Trade Name: Humira Pharmaceutical …		❌
32452	P. T. Euctr	2007	A PHASE II, RANDOMIZED, DOUBLE-BLIND, PLACEBO-CONTROLLED, PARALLEL-GROUP STUDY TO ASSESS THE SAFETY AND EFFICACY OF MARAVIROC (UK-427,857) IN THE TREATMENT OF RHEUMATOID ARTHRITIS IN SUBJECTS RECEIVING METHOTREXATE - N/A	https://trialsearch.who.int/Trial2.aspx?TrialID=EUCTR2007-001035-58-PT			Cochrane_31Oct2023	INTERVENTION: Product Name: Maraviroc Product Code: UK‐427,857 Pharmaceutical Form: Film‐coated tablet INN or Proposed INN: Maraviroc CAS Number: 376348‐65‐1 Current Sponsor code: UK‐427,857 Concentration unit: mg milligram(s) Concentration type: equal Concentration number: 150‐ Pharmaceutical form of the placebo: Tablet Route of administration of the placebo: Oral use CONDITION: RHEUMATOID ARTHR…		❌
27682	G. Schett, C. Bainbridge, M. Berkowitz, K. Davy, S. Fernandes, E. Griep, S. Harrison, M. Layton, N. A. Nowak, J. Patel, J. Rech, S. Watts and P. P. Tak	2018	A phase IIA study of anti-GM-CSF antibody GSK3196165 in subjects with inflammatory hand osteoarthritis	Arthritis and Rheumatology	70		Embase_31Oct2023	Background/Purpose: Previous data showed that neutralization of granulocyte/monocyte colony stimulating factor (GMCSF) rapidly abolished pain in an experimental OA model suggesting GM-CSF may be a promising therapeutic target in human OA (1). Objective: Evaluate anti-GM-CSF GSK3196165 treatment on the signs and symptoms of hand OA. Methods: Subjects with hand OA per ACR criteria, ≥2 swollen and t…		❌
27079	D. H. Yoo, A. Racewicz, J. Brzezicki, R. Yatsyshyn, E. T. Arteaga, A. Baranauskaite, C. Abud-Mendoza, S. Navarra, V. Kadinov, I. G. Sariego, S. S. Hong, S. Y. Lee and W. Park	2016	A phase III randomized study to evaluate the efficacy and safety of CT-P13 compared with reference infliximab in patients with active rheumatoid arthritis: 54-week results from the PLANETRA study	Arthritis Research and Therapy	18	1	Embase_31Oct2023	Background: CT-P13 (Remsima®, Inflectra®) is a biosimilar of the infliximab reference product (RP; Remicade®). The aim of this study was to compare the 54-week efficacy, immunogenicity, safety, pharmacokinetics (PK) and pharmacodynamics (PD) of CT-P13 and RP in patients with active rheumatoid arthritis (RA). Methods: In this multinational phase III double-blind study, patients with active RA and …		❌
25173	S. C. Bae, J. Kim, J. Y. Choe, W. Park, S. H. Lee, Y. B. Park, S. C. Shim, S. S. Lee, Y. K. Sung, C. B. Choi, S. R. Lee, H. Park and Y. Ahn	2017	A phase III, multicentre, randomised, double-blind, active-controlled, parallel-group trial comparing safety and efficacy of HD203, with innovator etanercept, in combination with methotrexate, in patients with rheumatoid arthritis: The HERA study	Annals of the Rheumatic Diseases	76	1	Embase_31Oct2023	Objectives To evaluate equivalence in efficacy for rheumatoid arthritis (RA) and compare the safety of the biosimilar HD203 with innovator etanercept (ETN) plus methotrexate (MTX) (ClinicalTrials.gov NCT01270997). Methods Patients with active RA received 25 mg HD203 or ETN subcutaneously twice-weekly with MTX for 48 weeks in a phase III, multicentre, randomised, double-blind, parallel-group desig…		❌
24969	S. C. Bae, J. Kim, J. Y. Choe, W. Park, S. H. Lee, Y. B. Park, S. C. Shim, S. S. Lee, Y. K. Sung, C. B. Choi, S. R. Lee, H. Park and Y. Ahn	2016	A phase III, multicentre, randomised, double-blind, active-controlled, parallel-group trial comparing safety and efficacy of HD203, with innovator etanercept, in combination with methotrexate, in patients with rheumatoid arthritis: The HERA study	Annals of the Rheumatic Diseases			Embase_31Oct2023	Objectives To evaluate equivalence in efficacy for rheumatoid arthritis (RA) and compare the safety of the biosimilar HD203 with innovator etanercept (ETN) plus methotrexate (MTX) (ClinicalTrials.gov NCT01270997). Methods Patients with active RA received 25 mg HD203 or ETN subcutaneously twice-weekly with MTX for 48 weeks in a phase III, multicentre, randomised, double-blind, parallel-group desig…		❌
27864	M. Østergaard, W. P. Maksymowych, M. Boesen, O. Kubassova, P. Nakasato, B. Guerette, L. Teng and P. J. Mease	2019	A phase IV, multicenter, single-arm, openlabel study to evaluate the impact of apremilast on hand and whole-body mri outcomes in patients with psoriatic arthritis (mosaic): Rationale, design and methods	Annals of the Rheumatic Diseases	78		Embase_31Oct2023	Background: Phase III clinical trials have shown apremilast (APR) reduced PsA signs/symptoms and improved physical function,1-3 but no study has addressed its impact on structural disease progression. MRI is a highly sensitive, validated tool to assess inflammatory and structural changes, as it can detect soft tissue inflammation, bone marrow edema (BME) lesions, bone erosion and proliferation in…		❌
27733	E. Elefante, C. Tani, V. Signorini, C. Stagnaro, L. Lunardi, D. Zucchi, F. Trentin, L. Carli, F. Ferro and M. Mosca	2022	A PHYSICAL EXERCISE PROGRAM for the MANAGEMENT of FATIGUE in SYSTEMIC LUPUS ERYTHEMATOSUS (SLE) at the TIME of PANDEMIC: A PILOT STUDY	Annals of the Rheumatic Diseases	81		Embase_31Oct2023	Background: Fatigue in SLE has a multifactorial origin and disease activity seems to contribute only minimally to its genesis. Therefore, non-pharmacological therapeutic strategies should also be considered in the management of fatigue. There is some evidence on the effectiveness of aerobic exercise programs in improving fatigue, without a negative impact on disease manifestations. Objectives: th…		❌
15708	C. M. Vass, N. J. Davison, G. Vander Stichele and K. Payne	2020	A Picture is Worth a Thousand Words: The Role of Survey Training Materials in Stated-Preference Studies	Patient	13	2	Embase_31Oct2023	Background: Online survey-based methods are increasingly used to elicit preferences for healthcare. This digitization creates an opportunity for interactive survey elements, potentially improving respondents’ understanding and/or engagement. Objective: Our objective was to understand whether, and how, training materials in a survey influenced stated preferences. Methods: An online discrete-choice…		❌
31314	Actrn	2015	A pilot double-blind randomised controlled trial comparing two physiotherapy interventions to treat femoroacetabular impingement	https://trialsearch.who.int/Trial2.aspx?TrialID=ACTRN12615001218583			Cochrane_31Oct2023	INTERVENTION: Physiotherapy The physiotherapy intervention will be delivered in 8x 30 minute sessions delivered over a twelve week period (1/week for 4 weeks, 1/fortnight for 8 weeks). They will also attend one 60 minute supervised gym session per week. Gym sessions will be semi‐standardised and reflect same program tailored to suit the individual within the physiotherapy session. Physiotherapy t…		❌
27012	J. Kemp, K. Moore, M. Fransen, T. Russell, M. Freke and K. M. Crossley	2018	A pilot randomised clinical trial of physiotherapy (manual therapy, exercise, and education) for early-onset hip osteoarthritis post-hip arthroscopy	Pilot and Feasibility Studies	4	1	Embase_31Oct2023	Background: Despite the increasing use of hip arthroscopy for hip pain, there is no level 1 evidence to support physiotherapy rehabilitation programs following this procedure. The aims of this study were to determine (i) what is the feasibility of a randomised controlled trial (RCT) investigating a targeted physiotherapy intervention for early-onset hip osteoarthritis (OA) post-hip arthroscopy? a…		❌
17409	T. Spalding, N. A. Smith, L. Asplin, P. Thompson, A. Metcalfe, C. Hutchinson and M. Costa	2017	A pilot randomised controlled trial comparing meniscal allograft transplantation to physiotherapy: Clinical outcomes	Arthroscopy - Journal of Arthroscopic and Related Surgery	33	10	Embase_31Oct2023	First RCT meniscal allograft transplantation v Physiotherapy, a clinically meaningful and statistically significant improvement in the KOOS4 score favouring surgery was seen. Other patient reported outcomes were not statistically significant in this pilot investigation. These results provide the best quality evidence to date of the symptomatic benefits of meniscal allograft transplantation. ABSTR…		❌
15288	N. A. Smith, N. Parsons, D. Wright, C. Hutchinson, A. Metcalfe, P. Thompson, M. L. Costa and T. Spalding	2018	A pilot randomized trial of meniscal allograft transplantation versus personalized physiotherapy for patients with a symptomatic meniscal deficient knee compartment	Bone and Joint Journal	100B	1	Embase_31Oct2023	Aims Meniscal allograft transplantation is undertaken to improve pain and function in patients with a symptomatic meniscal deficient knee compartment. While case series have shown improvements in patient reported outcome measures (PROMs), its efficacy has not been rigorously evaluated. This study aimed to compare PROMs in patients having meniscal transplantation with those having personalized phy…		❌
32813	Actrn	2018	A pilot study of a psychologically informed physiotherapy for people awaiting knee replacement surgery	https://trialsearch.who.int/Trial2.aspx?TrialID=ACTRN12618001867280			Cochrane_31Oct2023	INTERVENTION: PACT group: Participants will attend 3 additional one‐to‐one sessions at their local physiotherapy outpatient department pre‐operatively of 60 mins, 30 mins and 30 mins duration respectively over a 3 month period, with appointments 6 weeks apart. The fourth session of 20 mins duration will occur during their inpatient stay when the physiotherapist will attend to them in the ward set…		❌
29685	D. Schocken, S. Kashikar-Zuck and T. V. Ting	2023	A Pilot Study Of The Correlation Between Resilience And Pain In Juvenile Idiopathic Arthritis	Journal of Pain	24	4	Embase_31Oct2023	Juvenile idiopathic arthritis (JIA) is a chronic autoimmune condition of childhood which frequently presents with joint pain. In some patients, pain persists even when disease activity is well controlled (Tesher, 2021). Few risk factors for chronic pain in childhood arthritis have been identified. However, low resilience is associated with increased pain in juvenile fibromyalgia (Gmuca, 2019). Lo…					❌ children
16333	K. R. Middleton, M. M. Ward, S. Haaz, S. Velummylum, A. Fike, A. T. Acevedo, G. Tataw-Ayuketah, L. Dietz, B. B. Mittleman and G. R. Wallen	2013	A pilot study of yoga as self-care for arthritis in minority communities	Health and Quality of Life Outcomes	11	1	Embase_31Oct2023	Background: While arthritis is the most common cause of disability, non-Hispanic blacks and Hispanics experience worse arthritis impact despite having the same or lower prevalence of arthritis compared to non-Hispanic whites. People with arthritis who exercise regularly have less pain, more energy, and improved sleep, yet arthritis is one of the most common reasons for limiting physical activity.…		❌
1601	M. Magrey, M. Bozyczko, D. Wolin, M. Mordin, L. McLeod, E. Davenport, C. Chirila and Y. Park	2019	A Pilot Study to Assess the Feasibility of a Web-Based Survey to Examine Patient-Reported Symptoms and Satisfaction in Patients with Ankylosing Spondylitis Receiving Secukinumab	Drugs - Real World Outcomes	6	2	Embase_31Oct2023	Purpose: This real-world study evaluated the feasibility of assessing patient-reported symptom improvement and treatment satisfaction using a web-based survey among patients with ankylosing spondylitis (AS) treated with secukinumab. Methods: This cross-sectional, web-based survey collected data on demographics, symptoms, treatment history, and treatment satisfaction from US patients with AS who w…		❌
27941	A. M. Eudy, J. L. Rogers, K. Sun, R. E. Sadun, D. S. Pisetsky, M. Maheswaranathan, J. Doss, L. G. Criscione-Schreiber and M. E. B. Clowse	2022	A PILOT STUDY TO IMPLEMENT THE TYPE 1 & 2 SLE MODEL INTO CLINICAL CARE	Lupus Science and Medicine	9		Embase_31Oct2023	Background The Type 1 & 2 SLE Model was developed to better explain the signs, symptoms, and management goals of systemic lupus erythematosus (SLE) to patients. We assembled tools to discuss the Type 1 & 2 SLE Model, collectively called SLE@Duke, including patient-reported outcome (PRO) measures, physician global assessments (PGAs) for Type 1 and 2 SLE activity, and a patient handout. In this pil…		❌
1506	T. Sensky, R. Alten, P. Bertin, B. Haraoui, E. C. Keystone and P. C. Taylor	2010	A pilot study to quantify suffering among patients with rheumatoid arthritis a new measure for patient reported outcome (PRO)	Arthritis and Rheumatism	62		Embase_31Oct2023	Background: The potential gravity of adverse outcomes in rheumatoid arthritis (RA) is such that there is a need for outcome measures which not only reflect this but are also meaningful to patients, the public and clinicians. Alleviation of suffering is a key goal in medicine. The Pictorial Representation of Illness and Self Measure (PRISM) is a novel, validated, brief method of measuring sufferin…		❌
2318	K. Lommel, J. Bamford, M. Jhavari, C. Martin and L. Crofford	2011	A pilot study: Pain, fatigue and stress in maternal relatives of adolescent female psychiatric inpatients assessed for juvenile primary fibromyalgia syndrome	International Journal of Adolescent Medicine and Health	23	1	Embase_31Oct2023	Background: This study was designed to assess the presence of pain and impaired functioning in the maternal relatives of adolescent females in an inpatient adolescent psychiatric population. We compared the relatives of adolescents who met the criteria for juvenile primary fibromyalgia syndrome (JPFS) to relatives of adolescents who did not meet the criteria for JPFS. Methods: A total of 55 biolo…		❌
15609	A. Nakanishi, B. D. X. Lascelles, J. Allen, B. Case, D. Gearing and M. Enomoto	2022	A Pilot, Open-Label Study to Evaluate the Efficacy of Intra-Articular Administration of a Caninized TNF Receptor Fc Fusion Protein as a Treatment for Osteoarthritis-Associated Joint Pain	Frontiers in Veterinary Science	9		Embase_31Oct2023	Tumor necrosis factor-α (TNF-α) is a potential target for osteoarthritis (OA) treatment. In several recent clinical studies in human OA, anti-TNF-α therapy showed promising results; however, these were open-label and based on patient-reported outcome measures. In this study, we developed a caninized TNF-α receptor-Fc (caTNFR-Fc) fusion protein and conducted a non-randomized, open-label, pilot stu…		❌
2004	B. Rybarczyk, E. Stepanski, L. Fogg, P. Barry, M. Lopez and A. Davis	2005	A placebo-controlled test of cognitive-behavioral therapy for comorbid insomnia in older adults	Journal of Consulting and Clinical Psychology	73	6	Embase_31Oct2023	The present study tested cognitive-behavioral therapy (CBT) for insomnia in older adults with osteoarthritis, coronary artery disease, or pulmonary disease. Ninety-two participants (mean age = 69 years) were randomly assigned to classroom CBT or stress management and wellness (SMW) training, which served as a placebo condition. Compared with SMW, CBT participants had larger improvements on 8 out …		❌
27083	Y. Yazici, C. Swearingen, V. Lopez, J. Britt, S. Kennedy, J. Tambiah and T. McAlindon	2023	A PLACEBO-CONTROLLED, SINGLE BLIND EXTENSION STUDY (OA-07) EVALUATING THE SAFETY AND EFFICACY OF LORECIVIVINT IN SUBJECTS WITH SEVERE OSTEOARTHRITIS OF THE KNEE: RADIOGRAPHIC AND PAIN OUTCOMES AT 24 AND 30 MONTHS	Aging Clinical and Experimental Research	35		Embase_31Oct2023	Objective: Knee osteoarthritis (OA) is the most common joint disorder with unmet need for safe and efficacious symptomatic and disease modifying treatments. Lorecivivint (LOR), a novel intra-articular (IA) CLK/DYRK inhibitor thought to modulate Wnt and inflammatory pathways, has previously appeared safe, demonstrated patient-reported outcome (PRO) improvements compared with placebo (PBO), and mai…		❌
28132	Y. Yazici, C. J. Swearingen, V. Lopez, J. Britt, S. Kennedy, J. Tambiah and T. McAlindon	2023	A Placebo-Controlled, Single-Blind Extension Study Evaluating The Safety And Efficacy Of Lorecivivint In Subjects With Structurally Advanced Osteoarthritis Of The Knee (Oa-07): Radiographic And Pain Outcomes At 24 And 30 Month	Osteoarthritis and Cartilage	31		Embase_31Oct2023	Purpose: Knee osteoarthritis (OA) is a common joint disorder associated with pain, disability, and joint damage. An unmet need remains for safe, efficacious treatments for symptoms and disease modification. Lorecivivint (LOR), a novel intra-articular (IA) CLK/DYRK inhibitor thought to modulate Wnt and inflammatory pathways, has previously appeared safe, demonstrated patient-reported outcome (PRO)…		❌
16281	M. M. Aldabbas, T. Tanwar, A. Ghrouz, I. Iram, D. Warren Spence, S. R. Pandi-Perumal and Z. Veqar	2022	A polysomnographic study of sleep disruptions in individuals with chronic neck pain	Journal of Sleep Research	31	5	Embase_31Oct2023	Various lines of evidence suggest that a bidirectional relationship exists between poor sleep quality and chronic pain, with each condition tending to promote and exacerbate the other. This has led to the hypothesis that the two conditions may be linked by common underlying mechanisms. It has thus been suggested that inadequate sleep and chronic pain may share neurophysiological and molecular pat…		❌
27997	E. H. Adams, S. Daniel, A. B. Chandran, H. McElroy, C. Schaefer, R. Mann, G. Zlateva, J. C. Cappelleri, E. T. Masters, A. R. Assaf, M. McNett, S. L. Silverman, R. Staud and P. Mease	2013	A population-based survey and physician assessment of the characteristics and prevalence of fibromyalgia	Arthritis and Rheumatism	65		Embase_31Oct2023	Background/Purpose: No large-scale, national study estimating fibromyalgia (FM) prevalence in the United States (US) has been conducted involving physician evaluation. The study objective was to provide contemporary data on characteristics and prevalence of FM among a subset of a nationally representative sample of US adults who completed an online subject screener and physician evaluation. Metho…		❌
30798	J. E. Kavanagh, A. P. Hearn and D. J. Jackson	2021	A pragmatic guide to choosing biologic therapies in severe asthma	Breathe	17	4	Embase_31Oct2023	There are now several monoclonal antibody (mAb) therapies (“biologics”) available to treat severe asthma. Omalizumab is an anti-IgE mAb and is licensed in severe allergic asthma. Current evidence suggests it may decrease exacerbations by augmenting deficient antiviral immune responses in asthma. Like all other biologics, clinical efficacy is greatest in those with elevated T2 biomarkers. Three bi…				❌ asthma
26890	S. Yu, H. G. Wisniewski, E. Lee, T. Deakin, X. S. Zhou, R. Karia, E. Strauss, L. Jazrawi, R. Iorio and P. Band	2016	A pragmatic knee preservation registry to follow synovial fluid biomarkers and clinical outcome in patients with degenerative joint disease	Journal of Orthopaedic Research	34		Embase_31Oct2023	INTRODUCTION: The clinical presentation and progression of osteoarthritis (OA) is highly variable and optimal management is determined by multiple patient factors. There is little data available to evaluate the ways that clinicians and patients handle this uncertainty, particularly with respect to the timing of total knee arthroplasty (TKA). The Joint Preservation Registry is a prospective, pragm…		❌
32784	Nct	2021	A Pragmatic Trial to Determine the Benefit of Behaviorally Enhanced Exercise Incentives and Corticosteroid Injections in Osteoarthritis of the Knee Marching On for Veterans With Osteoarthritis of the Knee	https://clinicaltrials.gov/show/NCT05035810			Cochrane_31Oct2023	Knee osteoarthritis (KOA) is one of the most prevalent and disabling conditions among Veterans and accounts for high morbidity and high costs for the VA. Management of KOA is challenging as there are few consistently effective treatments other than joint replacement. Importantly, chronic reductions in physical activity in patients with KOA may worsen pain, physical function, and exacerbate the me…		❌
32787	Nct	2019	A Pragmatic Trial To Determine the Benefit of Exercise Incentives and Corticosteroid Injections in Osteoarthritis of the Knee	https://clinicaltrials.gov/show/NCT03835910			Cochrane_31Oct2023	Knee osteoarthritis (KOA) is one of the most prevalent and disabling conditions among Veterans and accounts for high morbidity and high costs for the VA. Management of KOA is challenging as there are few consistently effective treatments other than joint replacement. Importantly, chronic reductions in physical activity in patients with KOA may worsen pain, physical function, and exacerbate the me…		❌
18299	K. Mills, S. T. Osis, M. Martin, B. A. Hettinga and R. Ferber	2014	A preliminary study of potential indicators of standardised exercise program success in individuals with knee osteoarthritis: Is self-report enough?	Journal of Science and Medicine in Sport	18		Embase_31Oct2023	Introduction: Identifying individuals who require a more tailored approach to OA management is an increasing focus of conservative care models. There are an increasing number of assessment tools being employed to assist in this clinical decision making. These range in technology, time and expense requirements from 3-dimensional (3D) movement analysis to patient-reported outcomes. The additional p…		❌
1016	R. L. Askew, K. F. Cook, F. J. Keefe, C. J. Nowinski, D. Cella, D. A. Revicki, E. M. Morgan DeWitt, K. Michaud, D. L. Trence and D. Amtmann	2016	A PROMIS Measure of Neuropathic Pain Quality	Value in Health	19	5	Embase_31Oct2023	Objectives Neuropathic pain (NP) is a consequence of many chronic conditions. This study aimed to develop an unidimensional NP scale with scores that represent levels of NP and distinguish between individuals with NP and non-NP conditions. Methods A candidate item pool of 42 pain quality descriptors was administered to participants with osteoarthritis, rheumatoid arthritis, diabetic neuropathy, a…		❌
34405	Nct	2017	A PROMs Based Educational Tool (PROM-DA) for Patients Considering Total Knee Arthroplasty	https://clinicaltrials.gov/show/NCT03240913			Cochrane_31Oct2023	The primary objectives of this study are to: 1) develop an educational tool known as the Patient Reported Outcome Measure informed Decision Aid (PROM‐DA) that will describe the options for patients considering total knee arthroplasty (TKA) surgery, and help them imagine what to expect if they choose either option; 2) assess the extent that the PROM‐DA improves patients decision quality; 3) determ…		❌
27680	F. Del Galdo, D. Khanna, C. Crater, R. Aricha, J. Lawler, A. Mor, I. Vaknin, M. Frankel and M. Matucci-Cerinic	2023	A PROOF OF BIOLOGICAL CONCEPT TRIAL OF CM101 TO TARGET CCL24 IN SYSTEMIC SCLEROSIS: A BIOMARKER INFORMED, PRECISION MEDICINE APPROACH	Annals of the Rheumatic Diseases	82		Embase_31Oct2023	Background: Systemic sclerosis (SSc) is an inflammatory and fibrosing autoimmune disease of unknown etiology. However, it has been established that endothelial cells, immune cells, and fibroblasts play important roles in SSc initation and progression. CCL24 (eotaxin-2) is a chemokine secreted by fibroblasts and endothelial cells, which promotes trafficking of profibrotic immune cells through the …		❌
26063	A. Kazemi, E. Kristianslund, J. Sexton, N. Østerås, V. Naumova, E. A. Haavardsholm, S. Lillegraven, T. Moseng, T. K. Kvien, V. Norvang, E. Moholt, J. Skandsen, S. Hakim and A. T. Tveter	2021	A proof of concept for applying machine learning for predictive follow-up while remotely monitoring patients with rheumatoid arthritis	Scandinavian Journal of Rheumatology	50	SUPPL 130	Embase_31Oct2023	Objectives: To develop a machine learning (ML) model to predict disease worsening based on patient-reported outcomes (PROs) in patients with rheumatoid arthritis (RA). Methods: Historical PRO data from 2012-2020 were extracted from the GoTreatIT database at Diakonhjemmet Hospital, Oslo. RA patients initiating new treatment with a disease-modifying anti-rheumatic drug (DMARD) were included. PROs f…		❌
33426	Nct	2012	A Proof-of-Concept Study of AC-201 to Prevent Gout Flares	https://clinicaltrials.gov/show/NCT01712204			Cochrane_31Oct2023	Clinical trials have demonstrated that anti‐IL‐1 agents (IL‐1Ra, IL‐1 Trap, and anti‐IL‐1β monoclonal antibody) can reduce the frequency of gout flares during the initial period of treatment with urate‐lowering therapy and prevent of gout flares in gout patients with frequent flares. AC‐201 is an oral IL‐1 modulator but with a mechanism distinct from that of existing anti‐IL‐1 agents. The active …		❌
32835	J. E. Paramarta, M. C. Turina, T. Noordenbos, T. F. Heijda, I. C. Blijdorp, N. Yeremenko and D. Baeten	2016	A proof-of-concept study with the tyrosine kinase inhibitor nilotinib in spondyloarthritis	Journal of translational medicine	14	1	Cochrane_31Oct2023	BACKGROUND: To evaluate the immunomodulating and clinical effects of nilotinib, a tyrosine kinase inhibitor, in a proof‐of‐concept study in spondyloarthritis (SpA) assessing the mast cell as potential novel therapeutic target in this disease. METHODS: Twenty eight patients with active peripheral (pSpA) and/or axial SpA (axSpA) were included in a randomized, double‐blind, placebo‐controlled clinic…		❌
16605	C. A. Janssen, T. L. Jansen, M. A. Oude Voshaar, H. E. Vonkeman and M. A. Van De Laar	2017	A proof-of-concept study: Treating to the target with urate lowering therapy in real-world gout patients	Annals of the Rheumatic Diseases	76		Embase_31Oct2023	Background: Gouty arthritis is a common, potentially disabling and increasingly prevalent disease [1]. Last year, the European League Against Rheumatism (EULAR) task force gout updated the 2006 recommendations for the management of gout [2,3]. The guideline stresses the application of a targeted approach when initiating urate lowering therapy (ULT) in gout patients for reaching the recommended se…		❌
33050	Nct	2019	A Proof-of-Concept Trial on the Effect of Ketamine on Fatigue	https://clinicaltrials.gov/show/NCT04141696			Cochrane_31Oct2023	Purpose: The purpose of the study is to investigate the anti‐fatigue effects of Ketamine in individuals with chronic illness. Background: Although the underlying mechanisms of fatigue have been studied in several disease conditions, the etiology, mechanisms, and risk factors remain elusive and this symptom remains poorly managed. Fatigue is conceptualized as a multidimensional symptom which incor…		❌
24913	T. Harada, S. Hamai, K. Shiomoto, D. Hara, G. Motomura and Y. Nakashima	2023	A propensity score-matched comparison of patient satisfaction following periacetabular osteotomy or total hip arthroplasty for developmental dysplasia of the hip in an Asian cohort	HIP International	33	4	Embase_31Oct2023	Background: No studies have compared patient satisfaction between periacetabular osteotomy (PAO) and total hip arthroplasty (THA) for osteoarthritis (OA) secondary to developmental dysplasia of the hip (DDH) in Asian cohorts. Methods: Multivariate analyses were applied to determine whether patient demographics and postoperative patient-reported outcomes were correlated with postoperative patient …		❌
39190	V. Andersen, U. Holmskov, S. B. Sørensen, M. Jawhara, K. W. Andersen, A. Bygum, L. Hvid, J. Grauslund, J. Wied, H. Glerup, U. Fredberg, J. A. Villadsen, S. G. Kjær, J. Fallingborg, S. Moghadd, T. Knudsen, J. Brodersen, J. Frøjk, J. F. Dahlerup, O. H. Nielsen, R. Christensen, A. B. Bojesen, G. L. Sorensen, S. Thiel, N. J. Færgeman, I. Brandslund, A. Stensballe, E. B. Schmidt, A. Franke, D. Ellingh…	2017	A Proposal for a Study on Treatment Selection and Lifestyle Recommendations in Chronic Inflammatory Diseases: A Danish Multidisciplinary Collaboration on Prognostic Factors and Personalised Medicine	Nutrients	9	5	Pubmed_31Oct	Chronic inflammatory diseases (CIDs), including Crohn's disease and ulcerative colitis (inflammatory bowel diseases, IBD), rheumatoid arthritis, psoriasis, psoriatic arthritis, spondyloarthritides, hidradenitis suppurativa, and immune-mediated uveitis, are treated with biologics targeting the pro-inflammatory molecule tumour necrosis factor-α (TNF) (i.e., TNF inhibitors). Approximately one-third …		❌
25625	T. Pincus, Y. Yazici, M. Bergman, C. Swearingen and T. Harrington	2006	A proposed approach to recognise "near-remission" quantitatively without formal joint counts or laboratory tests: A patient self-report questionnaire routine assessment of patient index data (RAPID) score as a guide to a "continuous quality improvement" strategy	Clinical and Experimental Rheumatology	24	6 SUPPL. 43	Embase_31Oct2023	A proposed approach is presented to recognise a status of "near-remission" in a patient with rheumatoid arthritis (RA) on the basis of patient self-report questionnaire data without formal joint counts or laboratory tests. Indices of patient-reported outcome (PRO) measures distinguish active from control treatments in RA clinical trials at levels similar to American College of Rheumatology (ACR) …		❌
37793	T. Pincus, Y. Yazici, M. Bergman, C. Swearingen and T. Harrington	2006	A proposed approach to recognise "near-remission" quantitatively without formal joint counts or laboratory tests: a patient self-report questionnaire routine assessment of patient index data (RAPID) score as a guide to a "continuous quality improvement" s	Clin Exp Rheumatol	24	6 Suppl 43	Pubmed_31Oct	A proposed approach is presented to recognise a status of "near-remission" in a patient with rheumatoid arthritis (RA) on the basis of patient self-report questionnaire data without formal joint counts or laboratory tests. Indices of patient-reported outcome (PRO) measures distinguish active from control treatments in RA clinical trials at levels similar to American College of Rheumatology (ACR) …		❌
25504	T. Pincus, Y. Yazici, M. Bergman, R. Maclean and T. Harrington	2007	A proposed continuous quality improvement approach to assessment and management of patients with rheumatoid arthritis without formal joint counts, based on quantitative routine assessment of patient index data (RAPID) scores on a multidimensional health assessment questionnaire (MDHAQ)	Best Practice and Research in Clinical Rheumatology	21	4	Embase_31Oct2023	A continuous quality improvement approach is proposed for the assessment and management of patients with rheumatoid arthritis (RA) based on scores on a one-page patient self-report multidimensional health assessment questionnaire (MDHAQ), without formal joint counts. The approach includes five simple steps before the patient is seen by the physician: (1) an MDHAQ is completed by every patient at …		❌
658	J. M. Farahi, D. Lynn, P. Anand, J. A. Walsh, M. Hashim, R. Duong, R. P. Dellavalle, A. Reimold, G. S. Kerr, J. S. Richards, E. Chang, P. Kaushik, M. Dubreuil and L. Caplan	2019	A Prospective Cross-Sectional Analysis of Construct Validity for the PALMPASS, A Brief Patient-Reported Outcome Measure for Psoriasis	Journal of Psoriasis and Psoriatic Arthritis	4	4	Embase_31Oct2023	Background: While the Psoriasis Area and Severity Index (PASI) represents the most commonly used assessment tool for psoriasis severity, it has been criticized for its complexity in clinical practice. Objective: To validate a simplified 2-item patient-administered limited measure psoriasis area and severity score (PALMPASS) compared to standardized measure of psoriasis. Materials and Methods: Thi…		❌
25611	I. M. Nordon, R. J. Hinchliffe, R. Brar, P. Moxey, S. A. Black, M. M. Thompson and I. M. Loftus	2011	A prospective double-blind randomized controlled trial of radiofrequency versus laser treatment of the great saphenous vein in patients with varicose veins	Annals of Surgery	254	6	Embase_31Oct2023	BACKGROUND:: Endovenous ablation of varicose veins using radiofrequency ablation (RFA) and endovenous laser therapy (EVLT) has reported advantages over traditional open surgical treatment. There is little evidence comparing the efficacy and patient-reported outcomes between the 2 endovenous solutions. This study compares the RFA and EVLT strategies in a prospective double-blind clinical trial. ME…		❌
24776	N. Goyal, P. Houston, P. Machado, A. Genge, L. Jean-Louis, L. Lowes, D. Laurent, D. Papanicolaou and M. Hanna	2017	A Prospective Natural History Study of Sporadic Inclusion Body Myositis: 1-Year Results	Neurology	88	16	Embase_31Oct2023	Objective: To characterize the clinical progression and functional impact of sporadic inclusion body myositis (sIBM) on patients over time. Background: sIBM is a rare and debilitating muscle wasting disease characterized by the slow progressive asymmetric atrophy and weakness of muscles, typically affecting people over 50 years of age. There are limited data demonstrating the longitudinal charact…		❌
30832	S. Minisola, A. P. Vargas, G. Letizia Mauro, F. Bonet Madurga, G. Adami, D. M. Black, N. Qizilbash and J. Blanch-Rubió	2021	A Prospective Open-Label Observational Study of a Buffered Soluble 70 mg Alendronate Effervescent Tablet on Upper Gastrointestinal Safety and Medication Errors: The GastroPASS Study	JBMR Plus	5	7	Embase_31Oct2023	Upper gastrointestinal (GI) side effects are a main reason for discontinuing bisphosphonate treatment, an important therapeutic option for osteoporosis patients. Consequently, the development of novel formulations with improved tolerability is warranted. In this multicenter prospective, observational, postauthorization safety study conducted in Italy and Spain, postmenopausal women (PMW) with ost…		❌
18237	K. C. Chung, S. V. Kotsis and H. M. Kim	2004	A prospective outcomes study of Swanson Metacarpophalangeal Joint Arthroplasty for the rheumatoid hand	Journal of Hand Surgery	29	4	Embase_31Oct2023	Purpose Destruction and dislocation of the metacarpophalangeal (MCP) joints are common occurrences in patients with rheumatoid arthritis (RA). Disruption of the support ligaments around the MCP joints and ulnar deviation of the fingers affect hand function and hamper the ability to perform activities of daily living. A common surgical intervention is the Swanson Metacarpophalangeal Joint Arthropl…		❌
25866	J. Zernicke, C. Kedor, A. Müller, G. R. Burmester, A. Reißhauer and E. Feist	2016	A prospective pilot study to evaluate an animated home-based physical exercise program as a treatment option for patients with rheumatoid arthritis	BMC Musculoskeletal Disorders	17	1	Embase_31Oct2023	Background: Physical exercises and physiotherapy are of great importance for maintenance of joint function in patients with rheumatoid arthritis (RA). However, many RA patients complain about problems to receive prescriptions or have a lack of access to physiotherapy. Recent reports have shown positive effects of the Wii game console on physical and psychosocial conditions of patients with other …		❌
38773	R. Steer, B. Tippett, R. N. Khan, D. Collopy and G. Clark	2021	A prospective randomised control trial comparing functional with mechanical axis alignment in total knee arthroplasty: study protocol for an investigator initiated trial	Trials	22	1	Pubmed_31Oct	BACKGROUND: A drive to improve functional outcomes for patients undergoing total knee arthroplasty (TKA) has led to alternative alignment being used. Functional alignment (FA) uses intraoperative soft tissue tension to determine the optimal position of the prosthesis within the patient's soft tissue envelope. Angular limits for bone resections are followed to prevent long-term prosthesis failure.…		❌
31509	Actrn	2021	A Prospective Randomised Control Trial Comparing the Effect of Functional Alignment with Mechanical Axis Alignment on Outcomes after Total Knee Arthroplasty	https://trialsearch.who.int/Trial2.aspx?TrialID=ACTRN12621000060842			Cochrane_31Oct2023	INTERVENTION: 1. Brief Name This trial is studying the difference between the two knee alignment arthroplasty theories of mechanical alignment (MA), and functional alignment (FA). 2. Why There are no prospective studies looking at Functional alignment. Prospective studies comparing functional outcomes between the MA and KA groups have been performed but the main limitation of these studies has be…		❌
31443	S. W. Young, N. Zeng, M. L. Tay, D. Fulker, C. Esposito, M. Carter, A. Bayan, B. Farrington, R. Van Rooyen and M. Walker	2022	A prospective randomised controlled trial of mechanical axis with soft tissue release balancing vs functional alignment with bony resection balancing in total knee replacement-a study using Stryker Mako robotic arm-assisted technology	Trials	23	1	Cochrane_31Oct2023	Background: Improving the functional outcome following total knee arthroplasty (TKA) by using different alignment techniques remains controversial. The surgical techniques and technologies used so far to obtain these alignments have all suffered from inaccuracies. The use of robotic technology to plan and execute the bony resection provides increased accuracy for these various alignment technique…		❌
16275	S. W. Young, N. Zeng, M. L. Tay, D. Fulker, C. Esposito, M. Carter, A. Bayan, B. Farrington, R. Van Rooyen and M. Walker	2022	A prospective randomised controlled trial of mechanical axis with soft tissue release balancing vs functional alignment with bony resection balancing in total knee replacement—a study using Stryker Mako robotic arm-assisted technology	Trials	23	1	Embase_31Oct2023	Background: Improving the functional outcome following total knee arthroplasty (TKA) by using different alignment techniques remains controversial. The surgical techniques and technologies used so far to obtain these alignments have all suffered from inaccuracies. The use of robotic technology to plan and execute the bony resection provides increased accuracy for these various alignment technique…		❌
31159	A. C. Q. de Vries, H. B. Thio, W. J. A. de Kort, B. C. Opmeer, H. M. van der Stok, E. M. G. J. de Jong, B. Horvath, J. J. V. Busschbach, T. E. C. Nijsten and P. I. Spuls	2017	A prospective randomized controlled trial comparing infliximab and etanercept in patients with moderate-to-severe chronic plaque-type psoriasis: the Psoriasis Infliximab vs. Etanercept Comparison Evaluation (PIECE) study	British Journal of Dermatology	176	3	Embase_31Oct2023	Background: There are currently no independent data available comparing infliximab and etanercept for the treatment of psoriasis. Objectives: To compare these biologics without funding from pharmaceutical companies. Methods: Overall, 50 patients were randomized to etanercept (n = 23) 50 mg subcutaneously twice weekly or infliximab (n = 25) 5 mg kg−1 intravenously at week 0, 2, 6, 14 and 22. After…		❌
2655	J. S. Chang, B. Kayani, P. D. Moriarty, J. E. Tahmassebi and F. S. Haddad	2021	A Prospective Randomized Controlled Trial Comparing Medial-Pivot versus Posterior-Stabilized Total Knee Arthroplasty	Journal of Arthroplasty	36	5	Embase_31Oct2023	Background: The medial-pivot (MP) design for total knee arthroplasty (TKA) aims to restore more natural “ball-and-socket” knee kinematics compared to the traditional posterior-stabilized (PS) implants for TKA. The objective of this study is to determine if there was any difference in functional outcomes between patients undergoing MP-TKA vs PS-TKA. Methods: This prospective randomized controlled …		❌
33366	B. P. Zitsch, C. R. James, B. D. Crist, A. M. Stoker, G. J. Della Rocca and J. L. Cook	2022	A prospective randomized double-blind clinical trial to assess the effects of leukocyte-reduced platelet-rich plasma on pro-inflammatory, degradative, and anabolic biomarkers after closed pilon fractures	Journal of orthopaedic research	40	4	Cochrane_31Oct2023	Posttraumatic osteoarthritis (PTOA) significantly affects patients with pilon fractures even after adequate anatomical reduction, and treatment strategies targeting the biologic mediators of PTOA are needed. This study was designed to determine the effects of intra‐articular injection of platelet‐rich plasma (PRP) on synovial fluid (SF) biomarkers for patients undergoing open reduction and intern…		❌
2223	P. Hegarty, A. Walls, S. O'Brien, B. Gamble, L. Cusick and D. E. Beverland	2020	A Prospective Randomized Study Comparing Postoperative Pain, Biological Fixation, and Clinical Outcomes Between Two Uncemented Rotating Platform Tibial Tray Designs	Journal of Arthroplasty	35	2	Embase_31Oct2023	Background: With the demand for arthroplasty increasing worldwide year on year, there is a drive to improve prosthesis longevity. Biological fixation from cementless implants has been one method of trying to achieve this. We hypothesized that the addition of a hydroxyapatite (HA) coating and 4 pegs to a porous-coated tibial tray would provide a reduction in time to implant osseointegration, allow…		❌
29310	I. Dallo, D. Szwedowski, A. Mobasheri, E. Irlandini and A. Gobbi	2021	A Prospective Study Comparing Leukocyte-Poor Platelet-Rich Plasma Combined with Hyaluronic Acid and Autologous Microfragmented Adipose Tissue in Patients with Early Knee Osteoarthritis	Stem Cells and Development	30	13	Embase_31Oct2023	The objective of this study was to compare the clinical efficacy of repeated doses of leucocyte-poor platelet-rich plasma (LP-PRP) plus hyaluronic acid (HA) to a single dose of autologous microfragmented adipose tissue (AMAT) injections in patients with early osteoarthritis (OA) symptoms. Eighty knees in 50 patients (mean age: 61.3 years) were randomly allocated into two equal groups in a nonblin…		❌
17974	T. B. Birmingham, J. R. Giffin, B. Chesworth, D. Bryant, K. Leitch, R. Moyer, R. Litchfield, K. Willits and P. Fowler	2015	A prospective study of 5-year outcomes and predictors in high tibial osteotomy	Osteoarthritis and Cartilage	23		Embase_31Oct2023	Purpose: To determine 5-year outcomes and predictors of clinically important improvement after medial opening wedge high tibial osteotomy (HTO). Methods: Patients with medial knee OA and varus alignment undergoing medial opening wedge HTO with external fixation were recruited from one centre specializing in realignment surgery. Patient-reported outcomes, hip-to-ankle standing antero-posterior x-r…		❌
17315	T. Lefrancois, A. Younger, W. Kevin, M. J. Penner, P. Dryden, W. Hubert, T. Daniels and M. Glazebrook	2017	A prospective study of four total ankle arthroplasty implants by non-designer investigators	Journal of Bone and Joint Surgery - American Volume	99	4	Embase_31Oct2023	Background: There are several types of prostheses available to surgeons when performing a total ankle arthroplasty (TAA). The main objective of this study was to summarize the clinical and functional outcomes of 4 TAA prostheses: the Hintegra implant (Integra LifeSciences), the Agility implant (DePuy), the Mobility implant (DePuy), and the Scandinavian Total Ankle Replacement (STAR) implant (Smal…		❌
30749	C. McKeown, A. Ricciuti, M. Agha, A. Raptis, J. Z. Hou, R. Farah, R. L. Redner, A. Im, K. A. Dorritie, A. Sehgal, J. Rossetti, K. Lontos, D. H. Bovbjerg, D. Normolle and M. Boyiadzis	2022	A prospective study of the use of central venous catheters in patients newly diagnosed with acute myeloid leukemia treated with induction chemotherapy	Supportive Care in Cancer	30	2	Embase_31Oct2023	Purpose: Central venous catheters (CVCs) are widely used in acute myeloid leukemia (AML) patients. Complications associated with CVCs are frequently encountered and contribute to morbidity and mortality. Prospective studies investigating and comparing complications of different types of CVCs in AML patients and their effects on the quality of life are limited. Methods: We conducted a prospective …		❌
16861	O. J. Drinkwater, M. F. Koff, D. Nawabi, E. Su, D. Padgett and H. G. Potter	2017	A prospective, longitudinal assessment of adverse local tissue reactions in resurfacing hip arthroplasty versus primary total hip arthroplasty	Journal of Orthopaedic Research	35		Embase_31Oct2023	Introduction: Over 300,000 primary total hip arthroplasty (THA) procedures were performed in 2012 (1). Many of the implants will be successful in achieving pain reduction, but adverse local tissue reactions (ALTRs) are a cause for concern in patients with metal-on-metal (MoM) total hip arthroplasty (THA) or hip resurfacing arthroplasty (HRA) devices, as well as patients with metal-on-poly modular…		❌
25911	K. Issa, J. J. Jauregui, K. Given, S. F. Harwin and M. A. Mont	2015	A Prospective, Longitudinal Study of Patient Activity Levels Following Total Knee Arthroplasty Stratified by Demographic and Comorbid Factors	The journal of knee surgery	28	4	Embase_31Oct2023	With the marked increase in the annual number of total knee arthroplasties (TKAs) in the United States, there has been an increased interest in evaluating patient-reported outcomes. The purpose of this study was to prospectively and longitudinally evaluate temporal trends in patient activity levels following TKA and to identify potential demographic and comorbid factors that may affect these outc…		❌
16473	M. E. Husni, M. Bozyczko, D. Wolin, C. Sweeney, E. Davenport, S. Hass, E. Yi, P. Hur and L. Grinnell-Merrick	2021	A prospective, longitudinal study to evaluate real-world patient experiences and treatment satisfaction with secukinumab for psoriatic arthritis	Annals of the Rheumatic Diseases	80	SUPPL 1	Embase_31Oct2023	Background: Psoriatic arthritis (PsA) is an inflammatory disease that impairs quality of life. Despite therapeutic advances, up to a third of patients do not respond or are unable to sustain a treatment response. Thus, data on patient treatment experience in PsA is critical. Objectives: To assess real-world experiences of patients with PsA treated with secukinumab. Methods: This is an ongoing 12-…		❌
536	C. A. Anthony, E. Rojas, N. Glass, V. Keffala, N. Noiseux, J. Elkins, T. S. Brown and N. A. Bedard	2022	A Psycholgical Intervention Delivered by Automated Mobile Phone Messaging Stabilized Hip and Knee Function During the COVID-19 Pandemic: A Randomized Controlled Trial	Journal of Arthroplasty	37	3	Embase_31Oct2023	Background: We conducted a randomized controlled trial to evaluate the effectiveness of acceptance and commitment therapy (ACT) delivered via a mobile phone messaging robot to patients who had their total hip arthroplasty or total knee arthroplasty procedures postponed due to the COVID-19 pandemic. Methods: Ninety patients scheduled for total hip arthroplasty or total knee arthroplasty who experi…		❌
29490	N. Arumalla, J. Galloway, J. Ledingham, T. Garrood and S. Norton	2023	A PSYCHOMETRIC EVALUATION OF THE MUSCULOSKELETAL HEALTH QUESTIONNAIRE (MSK-HQ): VALIDATION AND SENSITIVITY TO CHANGE IN INFLAMMATORY ARTHRITIS	Rheumatology (United Kingdom)	62		Embase_31Oct2023	Background/Aims The Musculoskeletal Health Questionnaire (MSK-HQ) is a patientreported outcome measure developed for use across the spectrum of musculoskeletal diseases. This study assesses the validity of the MSKHQ. Specifically, it analyses convergent validity, construct validity, reliability and sensitivity to change in inflammatory arthritis in a national prospective cohort, with a minimum cl…		❌
39866	C. Panter, P. Berry, D. Chauhan, S. Fernandes, S. Gatsi, J. Park, J. R. Wells and R. Arbuckle	2021	A qualitative exploration of the patient experience of erosive and non-erosive hand osteoarthritis	J Patient Rep Outcomes	5	1	Pubmed_31Oct	BACKGROUND: Many patients with hand osteoarthritis (HOA) experience reduced health-related quality of life. This study sought to better understand the disease and treatment experience of individuals with HOA, explore any differences in experiences between erosive and non-erosive HOA sub-types, and evaluate content validity of the Michigan Hand Outcomes Questionnaire (MHQ) in HOA. METHODS: Thirty …		❌
26245	D. Tetzl, K. Coyne, B. Johnson, A. Solyom and K. Ehlert	2017	A qualitative research study documenting the clinical impact of symptoms in a diverse population of patients and caregivers with acid ceramidase deficiency (farber disease)	Journal of Inborn Errors of Metabolism and Screening	5		Embase_31Oct2023	Introduction: Acid ceramidase deficiency (Farber disease; Farber lipogranulomatosis) is considered an ultra-rare disease. Since 2014, Enzyvant has identified a cohort of 45 patients from 30 countries on 6 continents, with a much broader phenotypic spectrum and demonstrating a potentially higher incidence than previously thought. The cardinal symptoms of acid ceramidase deficiency are: arthritis, …		❌
31054	E. Hoon, C. Ruediger, T. K. Gill, R. J. Black and C. L. Hill	2019	A qualitative study of patient perspectives related to glucocorticoid therapy in polymyalgia rheumatica and giant cell arteritis	Open Access Rheumatology: Research and Reviews	11		Embase_31Oct2023	Objective: To determine patient experiences of glucocorticoid (GC) therapy in polymyalgia rheumatica (PMR) and giant cell arteritis (GCA). Methods: Patients with a diagnosis of PMR or GCA were invited to participate in this qualitative study that used focus groups to explore: symptoms onset, process of diagnosis, treatment, adverse effects (AEs), and ongoing condition/s management. Data were tran…		❌
2525	Y. H. Kwan, W. Fong, Y. Y. Leung, V. I. C. Tan, A. F. Yap, J. K. Phang, N. L. Lui, S. Yoon, R. Malhotra, J. Thumboo and T. Østbye	2019	A qualitative study of quality of life domains and subdomains relevant to patients with spondyloarthritis	International Journal of Rheumatic Diseases	22	2	Embase_31Oct2023	Aims: To identify quality of life (QoL) domains and subdomains relevant to patients with different spondyloarthritis (SpA) subtypes in Singapore, and to assess how identified QoL domains and subdomains map onto currently used patient-reported outcome measures (PROMs). Methods: Nine focus group discussions (FGDs), including two previously conducted FGDs from the Updating the Psoriatic Arthritis Co…		❌
2869	Y. H. Kwan, W. Fong, Y. Y. Leung, V. I. C. Tan, A. F. Yap, N. L. Lui, Y. Sungwon, R. Malhotra, J. Thumboo and T. Ostbye	2018	A qualitative study of quality of life domains and subdomains relevant to patients with spondyloarthritis	International Journal of Rheumatic Diseases	21		Embase_31Oct2023	Objective: To identify quality of life (QoL) domains and subdomains relevant to patients with different Spondyloarthritis (SpA) subtypes in Singapore, and to assess how identified QoL domains and subdomains map onto currently used patient-reported outcome measures (PROMs). Method: Nine focus group discussions (FGDs), including two previously conducted FGDs from the Updating the Psoriatic Arthriti…		❌
238	H. Kitchen, T. Al-Zubeidi, L. E. Mathers, J. Paik and A. M. DeLozier	2018	A qualitative study to explore the content validity of patient-reported outcome measures in a systemic lupus erythematosus population	Value in Health	21		Embase_31Oct2023	Objectives: This study aimed to explore the disease experiences of patients with systemic lupus erythematosus (SLE) and evaluate the content validity of seven SLE patient-reported outcome (PRO) measures for use in systemic lupus erythematosus (SLE) clinical trials: Worst Pain numerical rating scale (NRS), Worst Fatigue NRS, Worst Joint Pain NRS, Severity of Morning Joint Stiffness NRS, Duration o…		❌
35182	L. Ellingwood, F. Kudaeva, O. Schieir, S. J. Bartlett, L. Bessette, G. Boire, G. S. Hazlewood, C. Hitchon, E. Keystone, D. Tin, C. Thorne, V. P. Bykerk and J. Pope	2019	A quarter of patients time their early rheumatoid arthritis onset differently than physicians	RMD Open	5	2	Pubmed_31Oct	OBJECTIVE: Early rheumatoid arthritis (RA) treatment requires timely recognition. This large, multicentre study compared patient-reported vs physician-reported onset of early RA. METHODS: Patients from the Canadian Early ArThritis CoHort with early/suspected RA (persistent synovitis <1 year) completed questionnaires asking about the date of symptom onset; and rheumatologists date of onset for per…		❌
24736	O. Aweid, N. Ahearn, A. J. Metcalfe, J. Eldridge, A. Porteous and J. R. Murray	2023	A radiological index that influences the outcome following patellofemoral joint arthroplasty: the anterior trochlea offset ratio	Knee surgery, sports traumatology, arthroscopy : official journal of the ESSKA	31	4	Embase_31Oct2023	PURPOSE: Although largely successful, patellofemoral joint arthroplasty (PFA) has a less than satisfactory outcome in some patients. It was hypothesized that certain factors can be identified on radiological review that correlate with poor patient reported outcomes following PFA. METHODS: A retrospective cohort review of 369 patients undergoing PFA at our institution between 2005 and 2018 identif…		❌
28724	T. Raad, E. George, A. Griffin, L. Larkin, A. Fraser, N. Kennedy and A. Tierney	2022	A randomised controlled trial of a Mediterranean Dietary Intervention for Adults with Rheumatoid Arthritis (MEDRA): Study protocol	Contemporary Clinical Trials Communications	28		Embase_31Oct2023	Background: Rheumatoid arthritis (RA) is the most common type of autoimmune arthritis affecting 0.5–1% of the adult population worldwide. While the primary line of treatment of RA includes pharmacological therapies, people living with the condition often seek non-pharmacological therapies such as diet and exercise in an attempt to attenuate their symptoms. Established, evidence-based dietary guid…		❌
25534	B. O. Zomar, D. Bryant, S. Hunter, J. L. Howard, E. M. Vasarhelyi and B. A. Lanting	2018	A randomised trial comparing spatio-temporal gait parameters after total hip arthroplasty between the direct anterior and direct lateral surgical approaches	HIP International	28	5	Embase_31Oct2023	Introduction: Total hip arthroplasty (THA) is a successful procedure for relieving symptoms of severe osteoarthritis. Surgical approach is a key factor in early recovery and although controversial, little has been written about the direct anterior (DA) approach using objective early measures. Methods: 78 participants were prospectively enrolled to undergo a THA through either a DA or direct later…		❌
25990	H. P. W. Van Jonbergen, V. A. B. Scholtes, A. Van Kampen and R. W. Poolman	2011	A randomised, controlled trial of circumpatellar electrocautery in total knee replacement without patellar resurfacing	Journal of Bone and Joint Surgery - Series B	93 B	8	Embase_31Oct2023	The efficacy of circumpatellar electrocautery in reducing the incidence of post-operative anterior knee pain is unknown. We conducted a single-centre, outcome-assessor and patient-blinded, parallel-group, randomised, controlled trial to compare circumpatellar electrocautery with no electrocautery in total knee replacement in the absence of patellar resurfacing. Patients requiring knee replacement…		❌
38881	H. P. van Jonbergen, V. A. Scholtes and R. W. Poolman	2014	A randomised, controlled trial of circumpatellar electrocautery in total knee replacement without patellar resurfacing: a concise follow-up at a mean of 3.7 years	Bone Joint J	96-b	4	Pubmed_31Oct	In the absence of patellar resurfacing, we have previously shown that the use of electrocautery around the margin of the patella improved the one-year clinical outcome of total knee replacement (TKR). In this prospective randomised study we compared the mean 3.7 year (1.1 to 4.2) clinical outcomes of 300 TKRs performed with and without electrocautery of the patellar rim: this is an update of a pr…		❌
27488	M. Ammitzbøll-Danielsen, M. Østergaard, V. Fane, D. Glinatsi, U. M. Døhn, L. M. Ørnbjerg, E. Naredo and L. Terslev	2016	A randomised, double-blind, controlled study of intramuscular versus ultrasound guided peritendinous betamethasone injection for tenosynovitis in rheumatoid arthritis patients	Annals of the Rheumatic Diseases	75		Embase_31Oct2023	Background: Intra-articular glucocorticoid (eg. betamethasone (BM)) injections are commonly used during flares in rheumatoid arthritis (RA)1. Currently, evidence on the best approach to treat tenosynovitis (TS) is lacking. Objectives: To compare the effect of intramuscular (im) and ultrasound (US) guided peritendinous BM injection for TS in RA patients, after 4 and 12 weeks. Methods: Fifty RA pat…		❌
24999	R. Spiera, D. Khanna, M. Kuwana, D. E. Furst, T. M. Frech, L. Hummers, W. Stevens, M. Matucci-Cerinic, M. Baron, O. Distler, N. Dgetluck, B. J. Bloom, Q. Dinh, B. White and C. P. Denton	2021	A randomised, double-blind, placebo-controlled phase 3 study of lenabasum in diffuse cutaneous systemic sclerosis: RESOLVE-1 design and rationale	Clinical and Experimental Rheumatology	39	4	Embase_31Oct2023	Objective. The multi-systemic, heterogenous nature of diffuse cutaneous systemic sclerosis (dcSSc) presents challenges in designing clinical studies that can demonstrate a treatment effect on overall disease burden. We describe the design of the first Phase 3 study in dcSSc patients where the American College of Rheumatology (ACR) Combined Response Index in diffuse cutaneous Systemic Sclerosis (C…		❌
32653	E. S. Euctr	2012	A randomised, double-blind, placebo-controlled, parallel-group trial to assess clinical efficacy of NNC0114-0006 in subjects with active rheumatoid arthritis	https://trialsearch.who.int/Trial2.aspx?TrialID=EUCTR2011-005376-42-ES			Cochrane_31Oct2023	INTERVENTION: Product Code: 0114‐0006B Pharmaceutical Form: Powder for solution for infusion Current Sponsor code: NNC0114‐0006 Concentration unit: mg/ml milligram(s)/millilitre Concentration type: equal Concentration number: 100‐ Pharmaceutical form of the placebo: Solution for injection/infusion Route of administration of the placebo: Intravenous use CONDITION: Rheumatoid arthritis ; MedDRA ver…		❌
33439		2009	A randomised, single-blind, placebo-controlled dose escalation study to investigate the safety, tolerability and pharmacokinetics of a single intravenous infusion of GSK315234 in healthy volunteers	Arthritis and rheumatism	60	SUPPL. 10	Cochrane_31Oct2023	Purpose: GSK315234 is a humanised IgG1 monoclonal antibody (mAb) against human Oncostatin M (OSM) and is being developed for the treatment of rheumatoid arthritis (RA). GSK315234 blocks the interaction of OSM with its cell surface signaling receptor, gp130. Oncostatin M is a member of the interleukin (IL)‐6 family of secreted cytokines and is present in the inflamed synovium and blood of patients…		❌
15715	L. Jin, B. Ma, X. Liu and W. Teng	2017	A randomized clinical trial assessment of nonsteroidal anti-inflammatory drugs and Chinese bone setting manipulation therapy in knee osteoarthritis	International Journal of Clinical and Experimental Medicine	10	3	Embase_31Oct2023	Nonsteroidal anti-inflammatory drugs (NSAIDs) have proven to be an effective analgesic in treating knee osteoarthritis (OA). Bone setting manipulation is a representative traditional Chinese manipulation approach in mediating OA. In this work, a randomized controlled trial was conducted to compare the short-term efficacy of NSAIDs therapy (DT) to Chinese bone setting manipulation therapy (MT) for…		❌
25392	J. Farr, A. H. Gomoll, A. B. Yanke, E. J. Strauss and K. C. Mowry	2019	A Randomized controlled single-blind study demonstrating superiority of amniotic suspension allograft injection over hyaluronic acid and saline control for modification of knee osteoarthritis symptoms	Journal of Knee Surgery	32	11	Embase_31Oct2023	Placental-derived tissues are a known source of anti-inflammatory and immune modulating factors. Published pilot data on amniotic suspension allograft (ASA) for the treatment of osteoarthritis (OA) demonstrated safety and trends for improved pain and function. A multicenter randomized controlled trial was designed to evaluate the efficacy of symptom modulation with ASA compared with saline and hy…		❌
33528	ChiCtr	2021	A randomized controlled study of the effectiveness of percutaneous pulmonary thrombotic tissue removal in improving pulmonary blood flow grading in patients with chronic thromboembolic pulmonary hypertension	https://trialsearch.who.int/Trial2.aspx?TrialID=ChiCTR2100052570			Cochrane_31Oct2023	INTERVENTION: Control group:Traditional simple BPA procedure;Experimental group:Traditional simple BPA + thrombotic tissue removal; CONDITION: Chronic Thromboembolic Pulmonary Hypertension PRIMARY OUTCOME: Pulmonary Angiography Pulmonary Flow Grading (PFG); SECONDARY OUTCOME: Peripheral oxygen saturation;NT‐proBNP;6 minutes walking distance (6MWD);Chest radiograph and lung CT;Echocardiography;Rig…		❌
27598	J. N. Stinson, S. Campillo, T. Cellucci, P. Dancey, C. M. Duffy, J. Ellsworth, B. M. Feldman, A. Huber, N. Johnson, P. McGrath, A. Rosenberg, N. J. Shiff, L. R. Spiegel, S. M. L. Tse, L. Tucker, J. C. Victor and S. Luca	2017	A randomized controlled trial (RCT) of an internet-based self-management program for adolescents with juvenile idiopathic arthritis (JIA)	Arthritis and Rheumatology	69		Embase_31Oct2023	Background/Purpose: Juvenile Idiopathic Arthritis (JIA) is a common chronic childhood illness associated with negative impact on health-related quality of life (HRQL). As teens mature, they are expected to assume greater responsibility in disease management. There is evidence to suggest that psycho-educational treatments can improve health outcomes in teens with JIA. However, the vast majority do…		❌			❌
38087	M. M. Dowsey, D. J. Gould, T. Spelman, M. G. Pandy and P. F. Choong	2020	A Randomized Controlled Trial Comparing a Medial Stabilized Total Knee Prosthesis to a Cruciate Retaining and Posterior Stabilized Design: A Report of the Clinical and Functional Outcomes Following Total Knee Replacement	J Arthroplasty	35	6	Pubmed_31Oct	BACKGROUND: The purpose of this randomized controlled trial was to compare the performance of 3 total knee joint replacement (TKJR) designs 6 months after the surgery. METHODS: Patients were recruited between March 2015 and March 2018. Patients with osteoarthritis consented for TKJR were randomly allocated to a medial stabilized (MS), cruciate retaining (CR), or posterior stabilized (PS) design. …		❌
2565	B. L. Kaptein, P. D. Hollander, B. Thomassen, M. Fiocco and R. G. H. H. Nelissen	2020	A randomized controlled trial comparing tibial migration of the ATTUNE cemented cruciate-retaining knee prosthesis with the PFC-sigma design	Bone and Joint Journal	102B	9	Embase_31Oct2023	Aims The primary objective of this study was to compare migration of the cemented ATTUNE fixed bearing cruciate retaining tibial component with the cemented Press-Fit Condylar (PFC)-sigma fixed bearing cruciate retaining tibial component. The secondary objectives included comparing clinical and radiological outcomes and Patient Reported Outcome Measures (PROMs). Methods A single blinded randomize…		❌
16402	L. A. Koster, R. Rassir, B. L. Kaptein, I. N. Sierevelt, M. Schager, R. G. H. H. Nelissen and P. A. Nolte	2023	A randomized controlled trial comparing two-year postoperative femoral and tibial migration of a new and an established cementless rotating platform total knee arthroplasty	The bone & joint journal	105-B	2	Embase_31Oct2023	AIMS: The primary aim of this study was to compare the migration of the femoral and tibial components of the cementless rotating platform Attune and Low Contact Stress (LCS) total knee arthroplasty (TKA) designs, two years postoperatively, using radiostereometric analysis (RSA) in order to assess the risk of the development of aseptic loosening. A secondary aim was to compare clinical and patient…		❌
28720	M. A. Lopez-Olivo, J. T. Foreman, C. Leung, H. Y. Lin, T. Westrich-Robertson, C. Hofstetter, J. K. A. des Bordes, A. Lyddiatt, A. Leong, I. U. Willcockson, S. K. Peterson and M. E. Suarez-Almazor	2022	A randomized controlled trial evaluating the effects of social networking on chronic disease management in rheumatoid arthritis	Seminars in Arthritis and Rheumatism	56		Embase_31Oct2023	Objective: Social networking has been shown to improve health outcomes in certain patient populations. While patients with rheumatoid arthritis (RA) increasingly use social networking to communicate with peers, the effects of these interactions are largely unknown. Methods: In a randomized controlled trial, we compared RA patients who participated in a social networking group moderated by peer le…		❌
33021	S. Evans, L. Cousins, J. C. Tsao, S. Subramanian, B. Sternlieb and L. K. Zeltzer	2011	A randomized controlled trial examining Iyengar yoga for young adults with rheumatoid arthritis: a study protocol	Trials	12		Cochrane_31Oct2023	BACKGROUND: Rheumatoid arthritis is a chronic, disabling disease that can compromise mobility, daily functioning, and health‐related quality of life, especially in older adolescents and young adults. In this project, we will compare a standardized Iyengar yoga program for young people with rheumatoid arthritis to a standard care wait‐list control condition. METHODS/DESIGN: Seventy rheumatoid arth…		❌
31373	Nct	2021	A Randomized Controlled Trial for Partial Knee Arthroplasty	https://clinicaltrials.gov/show/NCT05037734			Cochrane_31Oct2023	Sites will enroll participants into two separate arms for this study (ROSA® and Conventional Instrumentation), following the assigned randomization. Consecutive patients who meet all of the inclusion criteria and none of the exclusion criteria will be eligible for participation in the study and will be pre‐screened for participation in the informed consent process. The primary objective of this s…		❌
17583	M. Castoldi, R. A. Magnussen, S. Gunst, C. Batailler, P. Neyret, S. Lustig and E. Servien	2020	A Randomized Controlled Trial of Bone-Patellar Tendon-Bone Anterior Cruciate Ligament Reconstruction With and Without Lateral Extra-articular Tenodesis: 19-Year Clinical and Radiological Follow-up	The American journal of sports medicine	48	7	Embase_31Oct2023	BACKGROUND: Arthroscopic anterior cruciate ligament (ACL) reconstruction (ACLR) with a bone-patellar tendon-bone graft (BTB) is a reliable surgical option for the control of anterior knee laxity after ACL injury. The addition of a lateral extra-articular tenodesis (LET) may improve control of rotation knee laxity and improve short-term graft survival in high-risk patients. PURPOSE: The aims of th…		❌
26213	G. Milandri and S. Sivarasu	2021	A Randomized Controlled Trial of Eccentric Versus Concentric Cycling for Anterior Cruciate Ligament Reconstruction Rehabilitation	The American journal of sports medicine	49	3	Embase_31Oct2023	BACKGROUND: Persistent strength and biomechanical deviations remain after anterior cruciate ligament reconstruction (ACLR). Eccentric training may reduce these and associated reinjury or osteoarthritis risks. HYPOTHESIS: For male patients who have undergone ACLR, eccentric training is more effective than concentric training at improving knee flexion angle and other biomechanical deviations, as we…		❌
1359	S. Peters, I. Stanley, M. Rose, S. Kaney and P. Salmon	2002	A randomized controlled trial of group aerobic exercise in primary care patients with persistent, unexplained physical symptoms	Family Practice	19	6	Embase_31Oct2023	Background. The management of persistent, unexplained physical symptoms is challenging and often unsatisfactory for patients and doctors. Aerobic exercise training has benefited patients referred to secondary care with symptoms of chronic fatigue and fibromyalgia. It is not known if this approach is either possible or beneficial for patients with the broader range of persistent, unexplained sympt…		❌
31257	H. G. Dossett, J. R. Arthur, J. L. Makovicka, K. C. Mara, J. S. Bingham, H. D. Clarke and M. J. Spangehl	2023	A Randomized Controlled Trial of Kinematically and Mechanically Aligned Total Knee Arthroplasties: long Term Follow up	Journal of arthroplasty			Cochrane_31Oct2023	INTRODUCTION: The optimal alignment technique for total knee arthroplasty (TKA) remains controversial. We previously reported six‐month and two‐year results of a randomized controlled trial comparing kinematically versus mechanically aligned TKA. In the present study, we report the mean 13‐year (range, 12.6 to 14.4) follow‐up results from this trial. METHODS: The original cohort included 88 TKAs …		❌
2513	H. G. Dossett, J. R. Arthur, J. L. Makovicka, K. C. Mara, J. S. Bingham, H. D. Clarke and M. J. Spangehl	2023	A Randomized Controlled Trial of Kinematically and Mechanically Aligned Total Knee Arthroplasties: Long-Term Follow-Up	Journal of Arthroplasty	38	6	Embase_31Oct2023	Background: The optimal alignment technique for total knee arthroplasty (TKA) remains controversial. We previously reported 6-month and 2-year results of a randomized controlled trial comparing kinematically versus mechanically aligned TKA. In the present study, we report the mean 13-year (range, 12.6-14.4) follow-up results from this trial. Methods: The original cohort included 88 TKAs (44 kinem…		❌
26009	M. Delatycki, S. Ong, L. Gurrin, L. Dolling, J. Dixon, A. Nicoll, M. Wolthuizen, E. Wood, G. Anderson, G. Ramm, K. Allen, J. Olynyk, D. Crawford, L. Ramm, P. Gow, S. Durrant and L. Powell	2019	A randomized controlled trial of reduction of body iron in hemochromatosis with moderate iron overload	Twin Research and Human Genetics	21	5	Embase_31Oct2023	Background: Hereditary hemochromatosis (HH) is most commonly caused by HFE p.C282Y homozygosity. There is insufficient evidence to determine if individuals with HH and moderately elevated serum ferritin (SF), defined as SF 300-1000μg/L, should undergo iron reduction treatment. This study aimed to determine whether SF normalization improved symptoms and biochemical markers. Methods: HFE p.C282Y ho…		❌
31275	E. K. Laende, C. G. Richardson and M. J. Dunbar	2019	A randomized controlled trial of tibial component migration with kinematic alignment using patient-specific instrumentation versus mechanical alignment using computer-assisted surgery in total knee arthroplasty	The bone & joint journal	101‐B	8	Cochrane_31Oct2023	AIMS: Patient‐specific instrumentation of total knee arthroplasty (TKA) is a technique permitting the targeting of individual kinematic alignment, but deviation from a neutral mechanical axis may have implications on implant fixation and therefore survivorship. The primary objective of this randomized controlled study was to compare the fixation of tibial components implanted with patient‐specifi…		❌
15457	J. T. Heineman, G. L. Forster, K. L. Stephens, P. S. Cottler, M. P. Timko and B. R. DeGeorge	2022	A Randomized Controlled Trial of Topical Cannabidiol for the Treatment of Thumb Basal Joint Arthritis	Journal of Hand Surgery	47	7	Embase_31Oct2023	Purpose: Since the passage of the Agricultural Improvement Act of 2018, hand surgeons have increasingly encountered patients seeking counseling on over-the-counter, topical cannabidiol (CBD) for the treatment of pain. To this end, we designed a human clinical trial to investigate the therapeutic potential of CBD for the treatment of pain associated with thumb basal joint arthritis. Methods: Follo…		❌
17688	H. Björnsson, K. Samuelsson, D. Sundemo, N. Desai, N. Sernert, L. Rostgård-Christensen, J. Karlsson and J. Kartus	2016	A Randomized Controlled Trial With Mean 16-Year Follow-up Comparing Hamstring and Patellar Tendon Autografts in Anterior Cruciate Ligament Reconstruction	The American journal of sports medicine	44	9	Embase_31Oct2023	BACKGROUND: There is no consensus in the current literature on which surgical options render the best long-term results after anterior cruciate ligament (ACL) reconstruction in terms of clinical outcomes and the development of radiographic osteoarthritis (OA). PURPOSE: To investigate the long-term clinical and radiographic results after ACL reconstruction using either a patellar tendon (PT) autog…		❌
16233	O. G. Sköldenberg, A. D. Rysinska, G. Chammout, M. Salemyr, H. Bodén, T. Eisler and S. S. Mukka	2019	A randomized double-blind noninferiority trial, evaluating migration of a cemented vitamin E-stabilized highly crosslinked component compared with a standard polyethylene component in reverse hybrid total hip arthroplasty	Bone and Joint Journal	101-B	10	Embase_31Oct2023	Aims Radiostereometric analysis (RSA) studies of vitamin E-doped, highly crosslinked polyethylene (VEPE) liners show low head penetration rates in cementless acetabular components. There is, however, currently no data on cemented VEPE acetabular components in total hip arthroplasty (THA). The aim of this study was to evaluate the safety of a new cemented VEPE component, compared with a convention…		❌
15533	L. A. Beaupre, E. C. O. Masson, B. J. Luckhurst, O. Arafah and G. J. O'Connor	2014	A randomized pilot study of a comprehensive postoperative exercise program compared with usual care following primary total hip arthroplasty in subjects less than 65 years of age: Feasibility, selection of outcome measures and timing of assessment	BMC Musculoskeletal Disorders	15	1	Embase_31Oct2023	Background: Total Hip Arthroplasty (THA) is being used more commonly in younger higher demand patients. The purpose of this randomized pilot study was to explore a) feasibility of comprehensive postoperative rehabilitation compared to usual care following primary THA in subjects <65 years, b) appropriate outcome measures including performance-based measures and c) timing of assessments. Methods. …		❌
30497	A. J. Powell, E. Crua, B. C. Chong, R. Gordon, A. McAuslan, R. P. Pitto and M. G. Clatworthy	2018	A randomized prospective study comparing mobile-bearing against fixed-bearing PFC Sigma cruciate-retaining total knee arthroplasties with ten-year minimum follow-up	Bone and Joint Journal	100B	10	Embase_31Oct2023	Aims This study compares the PFC total knee arthroplasty (TKA) system in a prospective randomized control trial (RCT) of the mobile-bearing rotating-platform (RP) TKA against the fixed-bearing (FB) TKA. This is the largest RCT with the longest follow-up where cruciate-retaining PFC total knee arthroplasties are compared in a non-bilateral TKA study. Patients and Methods A total of 167 patients (1…		❌
32125	Nct	2013	A Randomized Trial Comparing High Tibial Osteotomy Plus Non-Surgical Treatment and Non-Surgical Treatment Alone	https://clinicaltrials.gov/show/NCT02003976			Cochrane_31Oct2023	This two groups, parallel design randomized controlled trial will compare patients with medial compartment knee OA and varus alignment receiving optimized non‐surgical treatment plus High Tibial Osteotomy (HTO) to similar patients receiving optimized non‐surgical treatment only. All participants will receive non‐surgical treatment that will be individualized to the patient and include medications…		❌
30596	M. C. Eastwood, J. Busby, D. J. Jackson, I. D. Pavord, C. E. Hanratty, R. Djukanovic, A. Woodcock, S. Walker, T. C. Hardman, J. R. Arron, D. F. Choy, P. Bradding, C. E. Brightling, R. Chaudhuri, D. Cowan, A. H. Mansur, S. J. Fowler, P. Howarth, J. Lordan, A. Menzies-Gow, T. Harrison, D. S. Robinson, C. T. J. Holweg, J. G. Matthews and L. G. Heaney	2023	A Randomized Trial of a Composite T2-Biomarker Strategy Adjusting Corticosteroid Treatment in Severe Asthma: A Post Hoc Analysis by Sex	Journal of Allergy and Clinical Immunology: In Practice	11	4	Embase_31Oct2023	Background: Approximately 5% to 10% of patients with asthma have severe disease, with a consistent preponderance in females. Current asthma guidelines recommend stepwise treatment to achieve symptom control with no differential treatment considerations for either sex. Objective: To examine whether patient sex affects outcomes when using a composite T2-biomarker score to adjust corticosteroid (CS)…		❌
26158	I. A. Jones, M. Wilson, R. Togashi, B. Han, A. K. Mircheff and C. Thomas Vangsness	2018	A randomized, controlled study to evaluate the efficacy of intra-articular, autologous adipose tissue injections for the treatment of mild-to-moderate knee osteoarthritis compared to hyaluronic acid: A study protocol	BMC Musculoskeletal Disorders	19	1	Embase_31Oct2023	Background: Osteoarthritis (OA) is a highly debilitating joint disease that causes progressive, irreversible damage to articular cartilage. OA takes a massive toll on society that has grown in recent decades, but no therapy has been shown to halt or reverse the progression of the disease. The critical need for better treatments and increased interest cellular therapies has spawned a new generatio…		❌
32376	Drks	2022	A randomized, controlled, multicentre study to evaluate the safety and efficacy of Mida Rheuma App use added to conventional patient management in adult subjects with Rheumatoid Arthritis, Psoriatic Arthritis, Ankylosing Spondylitis or Non-radiographic Axial Spondyloarthritis	https://trialsearch.who.int/Trial2.aspx?TrialID=DRKS00025966			Cochrane_31Oct2023	INTERVENTION: Intervention 1: 117‐128 subjects with RA or PsA or AS, or nrAxSpA planned to use Mida Rheuma App added to conventional patient management (Mida Rheuma App group); The study will consist of 2 study periods: Screening period: up to 1 week with study visit 1. Observational period: 12 weeks with 2 study visits (Day 1, week 12). Subjects will participate in the study for a maximum of 13 …		❌ evaluating effectiveness of APP rather than PROMs. The app doesn't include PROMs
33577	J. Bjerre-Bastos, C. Sejersen, H. B. Nielsen, M. Boesen, N. Secher, G. Distajo, V. Flood, Y. Henrotin, M. Uebelhoer, A. MacKey and et al.	2022	A RANDOMIZED, CROSS-OVER STUDY to INVESTIGATE the EFFECT of WEIGHT-BEARING VS NON-WEIGHT-BEARING EXERCISE and CARDIOVASCULAR STRESS on TYPE II COLLAGEN TURNOVER in KNEE OSTEOARTHRITIS PATIENTS-BIOMARKER DATA from the EFEX-OA-02 STUDY	Annals of the rheumatic diseases	81		Cochrane_31Oct2023	Background: Biomechanical stress is a prerequisite for OA development and studies have shown a difference in the effect of impact‐and shear stress2, although studies of the direct impact of exercise on cartilage turnover have not demonstrated clear trends1. Objectives: Exploring how weight‐bearing (WB), non‐weight‐bearing (NWB) exercise and cardiovascular stress influence circulating biomarkers o…		❌
33578	J. J. Bjerre-Bastos, C. Sejersen, H. B. Nielsen, M. Boesen, N. H. Secher, G. Distajo, V. Flood, Y. Henrotin, M. Uebelhoer, A. Mackey and et al.	2022	A RANDOMIZED, CROSS-OVER STUDY TO INVESTIGATE THE EFFECT OF WEIGHT-BEARING VS NON-WEIGHT-BEARING EXERCISE AND CARDIOVASCULAR STRESS ON TYPE II COLLAGEN TURNOVER IN PATIENTS WITH KNEE OSTEOARTHRITIS - SERUM BIOMARKER DATA FROM THE EFEX-OA-02 STUDY	Osteoarthritis and cartilage	30		Cochrane_31Oct2023	Purpose: Blood‐based biomarkers may be used to investigate turnover of essential cartilage components. Several biomarkers have potential to improve our understanding of the physiological tissue response to exercise. Biomechanical stress is a known prerequisite for the development of OA and studies have shown a difference in the effect of impact‐ and shear stress, although human studies of the dir…		❌
32677	Per	2011	A RANDOMIZED, DOUBLE-BLIND, PARALLEL GROUP STUDY OF THE SAFETY AND THE EFFECT ON CLINICAL OUTCOME OF TOCILIZUMAB SC VERSUS PLACEBO SC IN COMBINATION WITH TRADITIONAL DISEASE MODIFYING ANTI-RHEUMATIC DRUGS (DMARDS) IN PATIENTS WITH MODERATE TO SEVERE ACTIVE RHEUMATOID ARTHRITIS	https://trialsearch.who.int/Trial2.aspx?TrialID=PER-028-11			Cochrane_31Oct2023	INTERVENTION: THE SCREENING VISIT CAN OCCUR UP TO 21 DAYS (OR UP TO 56 DAYS IF A WASHOUT PERIOD IS REQUIRED FOR LONGER THAN 21 DAYS) PRIOR TO THE BASALINE RANDOMIZATION VISIT. PATIENT ELIGIBILITY WILL BE DETERMINED AT THE SCREENING AND BASELINE VISITS. AT BASELINE, PATIENTS WILL BE RANDOMIZED (DEFINED AS THE PROCESS OF RECEIVING MEDICATION AND RANDOMIZATION NUMBERS FROM IVRS ‐ SEE SECTION 3.2). T…		❌
[truncated: 17,587 more rows]

## Sheet: Reports for retrieval
Key findings (Outcomes)	No. on excel sheet		Title of article	Author	Journal name	Journal name	Year of study published	Volume, Page	Abstract		Included articles: 1 Exluded articles: 0 Reviews/meta-analyses: 2		Remarks after full-text review -- whether include or exclude
[truncated: 46 more rows]

## Sheet: Citation search screen
	Hand Search for Primary Literature
[truncated: 46 more rows]

## Sheet: Relevant reviews 
Title	Journal	Volume	Page	Type of Database	Abstract	Criteria 1: English article	Criteria 2: Research objective /aims: Evaluating effectiveness of PROMs use	Criteria 3: Study design (RCT/case series/case report/case control/cohort)	Criteria 4: Study population is rheumatic disease	Criteria 5: Study population is adults	Criteria 6: PROMs was used as the intervention to compare against no PROMs usage (control)	Criteria 7: Full-text is available
[truncated: 28 more rows]

[truncated: 3 more sheets: Articles for discussion, Questionable articles, Citation search screening]
